# Supplementary material for: Octamer-binding factor 6 (Oct-6/Pou3f1) is induced by interferon and contributes to dsRNA-mediated transcriptional responses
Source: BMC Cell Biol. 2010 Aug 5;11:61. doi: 10.1186/1471-2121-11-61 (PMC2924845; doi:10.1186/1471-2121-11-61)
Supplement: Additional file 8 — Complete list of differentially expressed genes (WT vs. Oct-6-/-, at least 2-fold difference, p <0.05). [file 1471-2121-11-61-S8.XLS]

## Sheet: p<005_FC2
Supplemental table 2: Complete list of differentially expressed genes (WT vs. Oct-6-/- after poly(I:C) treatment, at least 2-fold difference, p<0.05)
Probe_ID	Fold_Change	p-value	Gene Symbol	RefSeq	Description	Context_Sequence
617536	0.175	0.0124	Zdhhc3	NM_026917.4	zinc finger. DHHC domain containing 3	GGACTGCTAGCTGCCTCCAGATTGACGATGCCAGTATGGACAGAATAGCTTATGATGCTTATCCCCACCCATCACTTCCGAGACATTGAGCGGAAACCAGAGTACCTCCAGCCAGAGAAGTGTGCCCCACCTCCCTTCCCTGGTCCTGCGGGAGCCATGTGGTTTATCCGAGATGGCTGT
460096	0.204	0.0295	Caml	null	calcium modulating ligand	AGCCAACGCGTCTCTGCTCCTTGGATACGTAATTGCGGGTGCGACGCTCTCCGGGAGCGTGGCCCTGGGATTTGGTGGCTGTGGTGATCCTAGTTCTTTACTGAAAATGTCTGGACAACAAACGAAGGAGCCTCAATCCACTATCCAGTCCCAGGCCGTCCACTTCTCTATGGAGCTGCA
853119	0.222	0.00287	LOC623921	null	null	TGTGGAGGCTGCAAGCCCTGCTGCTGCCAGTCCAGCTGCTGCAAACCCTGCTGCTCTTCAGGCTGTGGGTCTTCCTGCTGTCAGTCCAGCTGCTGCAAGCCCTGCTGCTGCCAGTCCAGCTGCTGCAAACCCTGCTGCTCTTCAGGCTGTGGGTCTTCCTGCTGTCAATCTAGCTGCTGC
681506	0.226	0.0324	Eef1a2	NM_007906.2	eukaryotic translation elongation factor 1 alpha 2	TTGCGCCAGTCAACATCACCACAGAGGTGAAGTCTGTGGAAATGCACCATGAGGCACTTAGCGAGGCCCTGCCTGGTGACAATGTCGGGTTCAATGTGAAGAATGTGTCCGTTAAGGATATTCGCCGGGGCAATGTCTGCGGGGACAGCAAAGCTGACCCGCCTCAGGAGGCTGCCCAGT
608851	0.228	0.0386	Tspan31	null	tetraspanin 31	TTTTGACTGCTGTGGCTTGTTCAACCTTACAACCCTGCGCCTACAAGATGATACTTCCTGTAGTGCGGTAAGATGAAGGATTAGTCATTCCTGGGACATTCACTACAGCTTTTTGGACAGGGCAGGTGAGCAACTTTGAATTCTCTATATATGTCTGTTACCAGGTGTGCAAAACTAAGA
701281	0.234	0.00857	Prmt6	null	protein arginine N-methyltransferase 6	ATGCTGAAATGCTGCAGCACACACCTTATTATTAACTGAGCCTCTTCCCAGTTATAAGCATCTAACTTTGGGACTGTTCTTCGAGACAGGGTCTCATGTAGCCCAGGAACAAGCTGAGGGTCAGAATGACCTATGGTTTAATTTAATTTCTGTGTAAGAGAGTTTCACCTGCATGAAGCA
923656	0.24	0.0366	Lrpb7	NM_013588.1	leucine rich protein. B7 gene	CACATCCCAAGGCTCCTTGGCAGTCATCTGTCTGTGTGGCTTGTTCTGTGGGCCTGAACTCCTAAGCACAGGTCGGGGGTAAAACTAGGATGCTAGTAGGTGTTGTCTATAGAGAGGCGCTGAGGAAGTGAGCTGTGATGGGCCAGTTGAGGTTTCAAATAAAAAGGCATTTTTTT
461196	0.246	2.72e-05	Trmt2b	NM_172540.1	TRM2 tRNA methyltransferase 2 homolog B (S. cerevisiae)	TCCCCGCCATGGGATTCTGCTTTTGTTGTGGGGACAACTGCTTTTTTGAGCAGCCGGCAGTAATTTCATATTGACTGGGACCTGTATATTTACTCTGAGATTTTACCATTTGCATTTTTTGTTGTTTTGTTTTGTTTTGTTTTGAAACAAGGTCTCACATAGTGCACACTAGCCTTGCTC
360339	0.252	0.0464	Klra2	null	killer cell lectin-like receptor. subfamily A. member 2	AAGCAAAGAGGAATCGCAACAGATTGGTGATAGACCATCTAAACTTGATTCAGCAGCAAGGAATTCAGTACCTAACAGACAAAAGTGTGCATATCTAAGTTCATTTTCTACAGAAGAGGATGACTGTGCTAGAACTCATGGTTGTATTTGTGAAAAGAGATTGAATAAATTCCCTATTCC
687306	0.253	0.00876	Terc	null	telomerase RNA component	ACTTCAATCCTGCCAGAATTCTGAGAGCAACATAAAATTTACCTGAAAATATAAGAAGCCTAACATAGCTTACAGAACTGAAACTTATTGTAGAGATAGCTGCCTACCTATACAGTCTGCTGTTTTTCAACACGTTGGAGCATCAAACTGTGGCTGTTTGGCCTAGGATCATCTGACCTT
466313	0.261	0.0173	Pou3f1	NM_011141.1	POU domain. class 3. transcription factor 1	TCAAAGGCGCGCTCGAGAGCCACTTTCTCAAGTGTCCCAAGCCGTCTGCGCACGAGATCACCGGCCTGGCCGACAGCCTGCAACTGGAGAAGGAGGTGGTGCGTGTCTGGTTCTGCAACCGGCGGCAGAAGGAGAAGCGCATGACCCCCGCGGCCGGCGCGGGCCACCCGCCCATGGACG
475048	0.27	0.0435	U2af1-rs2	null	U2 small nuclear ribonucleoprotein auxiliary factor (U2AF) 1. related sequence 2	AGATGCTGGCAAGGATGTAGAGAAAGAGGAACACTCCTCCATTGTTGGTGGAATTGCAAGCTGCTACAACCAATCTGGAAACCAGTCTGGCAGTTTCTCAGAAAATTGGGCATAGTAGAGGACCCAGCTATACTACTCCTGGCCATATATCCAAAAGGTGCTCCAACATGTAATAAGGAC
496065	0.276	0.0108	3021401C12Rik	null	RIKEN cDNA 3021401C12 gene	TCGGATGGTGTATATTTAGACAGATTGCAGAGTCTGAGAGTCTACCCAGATTCCCAAACAATGTGAAACCTGATAGGGCTGGAGTTCTCCTAGCCTAAGCTGTTCTACTAGAAGGTGATGCTGCCCCAGGTGGCCAAGAGCAAATAGCGTGGCTGCATCAGGGTCAGCTCTGGCTTTGAT
653822	0.278	0.0454	Kif3a	null	kinesin family member 3A	TACATGTTAGTAATTAGAAGAATCTATATGCCTTCATTTTAAAAGTCCATGTTTCTATCATTTAGCAGTTCAGTTGGCCTAGAAGGAATATCTGCTGTGAATTAAGCTAAAACATGAGAGAAATTAAATCTAGTTAAATCAGTAACACAAGTAACTCCATAAAACTAACAATTTAGAAGC
461332	0.283	0.016	Olfr1410	NM_146491.1	olfactory receptor 1410	AATGAGCTTGTCATGTTTGGCATTTGTGGCTTCATCATTGTGTGTGCTGTGTTTGTGGTCATCATCTCTTATGGTTACATCACTGTCACCATCCTCAGAATGCGTTCAGGGTCAGGGCGACACAAGGTCTTCTCCACCTGTGGCTCTCACATGACAGCTGTGTCCTTGTTTTATGGAACT
778122	0.285	0.0149	2200001I15Rik	NM_183278.1	RIKEN cDNA 2200001I15 gene	TTGGAGAGAAGGCCATTAATGACGCCCTAAAGAAAGCCCAAGAATCAGGAGACAGGGTGGTGAAGGAGGTCACTGAGAAGGTCACCCACACCATCACTGATGCTGTTACCCATGCGGCAGAAGGCCTGGGAAGACTGGGACAGTGAGCCTGCCTACCAGCATGGCTGGCCCTTCCTGAAG
834612	0.287	0.0462	Oit1	null	oncoprotein induced transcript 1	TCTGCTCTCAAGTCCGTTGGGCATTTCTTTGGCTCCCTAGGCCACCCTACATTACTTTCCGTGGCACACAGCCCTCGAGCTCTAGCAACTCCGGCCATCCGTCATATTTGTTTGTTTCTGGGTTGTTCTTTAAGAACTGCTCATATGGGCTTTTACTCTTGAGGTCTTTAGCACCTACAA
876633	0.298	0.00754	Ctnnd2	NM_008729.1	catenin (cadherin associated protein). delta 2	TCAGAGCTATTTTAGAAAGCTAAAATGAATCAAGAGTTAACTGGGAAATCGATAGGAAGCTAAACGCAATCCTAATTGTGACCGCATTCAACACCTTTCTAGTTTGAACTATAGCATTTTGAAAGTGCTTTATAGTCCGGTGAGGCTGAAGGTAGGAGAGAGGAGACAGTCAGGGTGGTG
731197	0.309	0.00332	Rcn3	NM_026555.1	reticulocalbin 3. EF-hand calcium binding domain	TACTCGGGAAGAGCTGACGGCCTTTCTGCATCCGGAGGAGTTCCCTCACATGCGGGACATCGTGGTAGCAGAGACCCTGGAGGACCTTGACAAGAACAAAGATGGCTACGTGCAGGTGGAAGAGTATATCGCGGACCTGTACTCCGAGGAGCCTGGGGAGGAGGAACCTGCCTGGGTGCA
498376	0.31	0.0336	Olfr982	NM_146854.1	olfactory receptor 982	ACCATCAACGAGCTTGTCATGCTTGCAAACATTGGTGTGGTGGCTGCGGGCTGCCTCATTCTCATCATCATCTCCTACGCCTTCATTGTGGCTGCGGTGTTGCGCATTCGCACAGCGGAGGGGCGTCAGCGAGCCTTCTCCACTTGCACAGCACATCTCACCGTGGTGCTCCTGTATTAC
834086	0.312	0.00439	Rcor3	NM_144814.2	REST corepressor 3	CGCCAGGTTCAGAATGCTAAGCAAGTAAACAGTGCACTTAAGCAGAAAATGGAAGGTGGAATTGAAGAGTTCAAACCGCCTGAGGCACAGACCCCACAGGCTCCTCGGACTCTGGGTCCATCACCTCCTGCCCCATCATCCACTCCAACACCAACAGTCCCCATTGCCACTCTGAACCAG
602262	0.313	0.035	A930011G23Rik	null	RIKEN cDNA A930011G23 gene	ACTGCGTCTGTCTGCTGAGAATAAACTACGCCTCAGGGACTCCTGTGTTCCAGGCTACCTTGTAGTTCATCAGCCACAGGCATGAGCCCGAACTGAACTTTAAGAAATAAGTTTGATCAGCACCTTGCTTCCCTTTGGCTTGGCTTCTGTGATAACCCACGAGGCCAAGACTCAGCCTAA
922907	0.315	0.0156	Map3k12	NM_009582.2	mitogen activated protein kinase kinase kinase 12	TGCGCCACATAATCAACAGATAGATGGGGCTTTCTTAGCCTTAAGCCAGGCTTGAGAGTGAACGACGCCCCTGACCAATTACCGAATAAGTTCTGGGGACACTGGCAGCTGTGGAAATGAATGACTCCGAGTACTACCCTAGAGCTATAAAGAAAGGAAGCTGGCCCCTTCTTGCTTCAC
515044	0.317	0.0101	Zfp691	NM_183140.1	zinc finger protein 691	GGGTCATCAGTCATCAGTCCCCAGGCTTTGGGGGTAGTGCCTGAGACGGTGTCGTTGTCTACAGGTCCTCCAAAGTTGTCTAGCTTCACACACACACACACACACACACACACACACACACACACACACACGGCAGTAGCCTGTGAGTTCCTACCTGCTGTGCCTCATCCTGTGTCAGCC
452181	0.318	0.0433	Zmiz1	NM_175264.2	zinc finger, MIZ-type containing 1	AACCAAAAGCACTGTCACCCTATGGGTGACTCCTTTCTATACCAGCCCCCAGCTTCCCAACACAAAGGTGTTCTCAGGACAGAGGTCCTGCCAAACAGCCCCCCTCTGATGTTCCCTGGTACCTCAAGGAGGTATAGCTTAATAAAGCCAACCACAGCCAATAGTGC
556058	0.322	0.0136	Rgag4	NM_183318.1	retrotransposon gag domain containing 4	GCTCTGAGTGCCTCCTTGGGTTGAGGGGGGTGGGGGTGGGGGTGGGGATGCATGCAGGGTACAAGGGTGATCCAAAGACACCCGGAGGCTCCAGAGAAACAAATGTGTTACTGTTTTTACTGTTACTGTTGTATTATTGTGCTGTGAAGATAAATTGTTCTGTATGCTAAAGCTTTCTCT
553608	0.324	0.00135	Gtf2f2	null	general transcription factor IIF, polypeptide 2/	CTGTAGTCAGGGAGGCATCCTTGTGAAAAGGCCTGATTTCCTAAGAGTTGGAGCACACTTGAAATGGTAATACTTGCATGCACTTATCTGCAGCTCCCAAAAGTTGAGGCCAGAAGATCCTGAGTTTAAGGATATCCTAGGCTGTATAGTAATGTTCCATTTCAAAATAAATC
430244	0.325	0.000436	1700088E04Rik	null	RIKEN cDNA 1700088E04 gene	GATGCATAGGAGATGGACTTGAGGGAACAGGAGGATAAGCAGCTGACAGCCACATGTCCCTCTGAGATTGGGAAAACTGGATTAATTTGAAAAAAGTTATAGGAAGATAAAGAGGGCCACCTGACTGGTTTCCTGCCCGGGTTTGTTACCAGCTTGCTTGAATGATGCTGTCCCAGGCTG
315360	0.326	0.0201	Zfp775	NM_173429.1	zinc finger protein 775	CAAAGTTCTGAGGCCCGAGGATGGTATTCTAGAAGCATCTCAAAGGAAGTCTAAAAAGTGCCTCGTAGGGGCAGTGAGATCAAAGCTGTGGGTGTTTAAGATGGGCTGTGATTGTTAGTGTGCCATTCAGAATTGGCCCCCAGCCGTAGGCACCTTGTGAGGAGCTGTTGGGGGTCCTAG
806282	0.326	0.00979	Plin	NM_175640.1	perilipin	GCAGGAGAACGTGCTCCAGAGAGTTCTGCAGCTGCCTGTGGTGAGCGGGACCTGTGAGTGCTTCCAGAAGACCTACAACAGCACCAAAGAAGCCCACCCCCTGGTGGCCTCTGTGTGCAATGCCTATGAGAACGTGCTCAGAGAGGTTACAGCCCTGCCCAACCCGAGAGGCCTCCTGGG
489609	0.329	0.0317	2210404J11Rik	NM_183133.1	RIKEN cDNA 2210404J11 gene	GGCATCAACTCCCAGTGCCAACGCGTATCTGACCAGGTCACCGCCTCTTTGCAGCTAAGACACAGGCAATGGGTGGAGCGTAGGTTACGTTCAAGGCAGCGTCAGAACTATGTGCGCATGCTCAGCAGTGTTAGACTTTTATGTCCCATGCTTTCCCTGATTTTGTTGCTCCTTGCACTG
538641	0.331	0.0485	Oprd1	NM_013622.2	opioid receptor. delta 1	AACCGAGTAAGCCTTTGTGTCAAGAAGTGGGAGTAGAACCAGAAAGGTGGCTGAGTGATTAAGGGCACGTGACTCTCTTGCAGAGGACATAGGTTCGATTCCCAGCACCCACATAGTGGCTCACAGCCATCTGTAACCCCAGTCGCAGTCAATCTAATGCTTTCCAACAACTGTGGGCA
600102	0.335	0.0233	Tstd2	NM_173033.2	thiosulfate sulfurtransferase (rhodanese)-like domain containing 2	CATTTTTCTATATGTGATCATGGCACTACTGAGTAGTTGGCCAGAGACCATGCGGCTTCAGAATCTAAAGTATATTCTGTCCCTTCACAGAGGTCCTCTGAAAGAGGTGGCCCATGCTTTTGTTGATGCGGTTTCTTTAAAGATGTTCCTCTAGCAGCTTTGCATTACCCAGCATCCCTC
628730	0.335	0.0383	Rnf41	NM_026259.2	ring finger protein 41	GTGAGCCACCATGTCGAGTTTGAAACTAGGTGCTATAGAGCAGCCAGTGCTCTTAACCACTGAGCCAGCTCCCAACTGTATGTTGAATTTGTTGACCTTTATCGTGCACCGAATGTAAATATAATGGAACTCTCCTGACACTTAAGTTGAGGGAAAGGACAAAAAAAAAAAAAAAAAATT
924325	0.337	0.0373	Zfp96	NM_016684.1	zinc finger protein 96	CACTTGAGTGTGAAGAAGCTCACAACCCTGGAGAAGAGTCTTCTGGTATTTCCCATGAAGACAGCCAGCCTCTGCGTAATGAAAATGGTGTAAATTCTCCTGCGAACTCAGAGTACGCTAAACACCAGAGCATCTGTCCAGGGAGAAAAGTGCATGGGTGTGATGAGTGTGGAAAGAGTT
525473	0.34	0.0493	Sprr2b	null	small proline-rich protein 2B	CAGCCCATTACAGGGAGATCCACTTCCCACTGGGTGAGGCAGGCAATCCTATAAAAAAGAGTCTCAGTGCTTGACTGCAGTATTCCTGGTACTCAAGCATTGGTCTGCTCCGGAGAACCTGATTCTGAGACTCCAGAACAATGTCTTACCACCAGCAGCAGTGCAAGCAGCCGTGCCAGC
467664	0.343	0.0256	Epha10	NM_177671.2	Eph receptor A10	AGCCCTCCCCGCATGCACTGTGGTGCCGATGGCGAGTGGCTGGTGCCTGTGGGCCGTTGCAGCTGCAGTGCAGGATTCCAGGAACATGGTGACATCTGTGAAGGGTTTTACAAGGTGTCCCCAAGGAGGCCCCTCTGCTCGCCCTGCCCGGAGCACAGCTTGGCCCTGGAGAATGCTTCT
784635	0.344	0.00765	9630041N07Rik	NM_173387.1	RIKEN cDNA 9630041N07 gene	CAGCAAACATCAGGCATTTGTGATGCAGTATAAACTTGTGAGTGTTGGGAAAACTTACATAGAATATTTGGAAATGTTACATCGTATGTGGATTCTTTGAAGTTTCACTGATGGTGGAGTTGACACTGAGATTGAAAGATTAATATTTTCTTTCTAGTGATGCAGACTTAATAGCCACCA
339824	0.353	0.0122	Egr3	NM_018781.1	early growth response 3	CACGACCCCCAGGGAAACCCTGGGCTCGCCTATTCCCCCCAGGATTACCAATCGGCCAAGCCGGCCTTGGACAGCAATCTTTTCCCCATGATTCCTGACTACAACCTGTACCACCATCCCAACGACATGGGCTCCATTCCGGAACATAAGCCCTTCCAGGGCATGGACCCCATCCGGGTC
900911	0.354	0.015	Olfr1425|Olfr1426	NM_001011853.1	olfactory receptor 1425|olfactory receptor 1426	AGGGTGAAAGAACTTATTTTCCTTGGCCTGACCCAAAGTCAAGAAGTGAGCATGGTGCTCTTTCTTTTCCTTCTCCTGGTGTATGTGACAACTCTGCTGGGGAACCTTCTCATCATGGTCACAGTGACCTGTGAGTCTCGCCTTCACACCCCCATGTATTTCTTGCTCAGGAATTTGTCT
371452	0.355	0.0219	Olfr167	NM_146935.1	olfactory receptor 167	ATATGAATAAAAGAGTCTGTGTGATGATGATAACAGGAGCTTGGATTCTGGGCTCCATTAATTCCTGTGCTCATACTGGATATGCACTCCAAATTCCTTACTGCAGATCCAGAGCCATCAACCATTTCTTCTGTGATGTCCCTGCCATGTTGACTCTGGCTTGCACAGACACATGGGTCT
523384	0.356	0.0345	BC067068	NM_207522.1	cDNA sequence BC067068	GTGCAGAACACAGAAAAGTCTGGACTGAGAAAAGAGAGAAGAAATACGGCATCCAAGGCAAGGGACTCAAGCATATATTCACCACTAACCTCTTTCATCACTGCTGATTCACAATTGCATGACATTATTGAAGATCTGGAGGACTGTTTAATGGTGGGACTGCATACCTGTGGTGACCTT
509621	0.36	0.0077	Arhgef11	NM_001003912.1	Rho guanine nucleotide exchange factor (GEF) 11	CACCAAGGACCAGAAATTCTGGCATCTGGGACTCTCCTGAGCTGGATAGGAATCCAGCTGAAGAGGCTTCAAGCTCAGAACCAGCAGGAAGTTACAAAGTTGTAAGGAAAGTCTCTCTACTCCCTGGTGGTGGTGTCGGTGCAGCCAAGGTGGCGGGCAGCAATGTTACCCCTGCACTCC
632096	0.363	0.0318	4933422H20Rik	null	RIKEN cDNA 4933422H20 gene	TCGCCCCCGTCGCAACATCGTCTACCTGCTGGGCCGCAACCCCTACTCATGGTGTCTGGAGTGGGATTCGCTCAAGTTCTCTGTGTGGCACAACAACACACAGACGGTGCTACACGGATCCTACCACCACACGCTCGGCGTGGCGCTGGACTTCAGGACTGGCTGCCTGTCCTTCTACAG
331903	0.367	0.0179	4931431F19Rik	null	RIKEN cDNA 4931431F19 gene	TTGGCCAGAGCCTGTTCCCAGTCTTCCCAAACTGCACTGCCCACATCCCTCTTTACTGAAGGTCGGTACCAGCAAGAACTGGAGGAACTGAAGGCCTTGGGTTTTGCTAACCGTGATGCAAACCTGCAGGCCCTTGTAGCCACAGATGGAGATATCCACGCCGCCATTGAGATGCTTCTA
778997	0.369	0.0226	Akr1e1	null	aldo-keto reductase family 1. member E1	TTTTGCCTAGGGTGATTCCTTCCAGACCCGGGCTCTGATTAAGGTTTTCCCCCAGACGGATTAGAGGAGAAGTTGGACTCTCTCTCCTGTGATCCTAAAACACCCTGCTCCCTGCGAGGATTCAAAGCTGTTAGACTAACTTTAAATAAAGCAGTGTGCTGTTAACCTAGCCTTGTGTGA
405218	0.373	0.0321	Cysltr2	NM_133720.1	cysteinyl leukotriene receptor 2	AGAATTAAGAGTATAAGGAGCTGTTCTGCAGGCATGCTCATGAACATTGGTGTCCACCTTCATTCACTCAGAGTCTCCAACTTACTTTATATTTGCATCCTAACCAACAAGTTGGTTCCTGACATTTAATTGACCACAACATTTGCTAATAAAGTCTATTTC
501689	0.375	0.00148	Zfp605	null	zinc finger protein 605	CTTGTCTTCTTGGGTAATCAAACCACCAAACCTGATGTAACTTTCAAGCTAGATCAGCAAGAGTCACGGATAATGGATGAAGAATGCCTAAGTCAAAACTTTTTAGAGATCTGGCTAGACAGTTATTCTGAACTATGGCTTCAAGATGAACAAGACAAGCCTAAAAGGATGGAGAGAGGC
733175	0.377	0.0172	Fam119a	NM_025964.2	family with sequence similarity 119, member A	CCGAATCCGCTATGAACGGGATAGTAACTTCTTAACAATGCTGGAGAGGCAATTCACTGTGAGTAAGGTTCACTACGATCCTGAGAAGGACGTACACATTTACAAAGCACAGAAGAGAAACCAGAGGGAGGACTTGTAGCGGGCAGTATTTTCTAAGAATTGAATGTACCAGGTAAGGTC
481636	0.38	0.000305	Dnalc1	null	dynein, axonemal, light chain 1	CCTGCTTCTCTCAGGTTGTCGTTCATGGCCAGGAGCATCATTCGCAAAGCTTTGACTTCTAGATCCATGTTCATTCTGAAGAACGTTTTAACATCTGTTAATGCTTTGGTAATAATCTTTTCTACACAGGACTTTTGTAGCATGACTTTATGACTAAACTTATTGTGCATTAAATTATTT
600711	0.381	0.0249	Tbc1d16	null	TBC1 domain family. member 16	CTGCGTGCAGATGCCTGCTGCCACCAGGCCTTTAAATACATTGTGTTCAATTCCAGGTGGGAAGATAGCATTTCAGGTTTGCAGAAATCAAGTCACATGACTGTCTTCCTTCCACACTTTGAGGATAAGGAGGACAGCTTTTTTGTGTGTTTCGTTTTGTTTTTAAAGTAACGAAATACC
826596	0.385	0.018	Rrp8	NM_025897.1	ribosomal RNA processing 8, methyltransferase, homolog (yeast)	ATCTGGTACCACCCTCCTTCTGTACCAAGAACACTGTGGTAAAGCCTCCAGCTCAGCTCTACTCTAATGGAGCCTTCTTGGATACAGAAAGCATAAAATTACTTGGGCAGGCTCAAGAATGAGGTGTTTATTGTGAGGGCATGGATGTGTCTAATAATTGTGGGTCACTTCAGTATTGTG
643747	0.388	0.0294	Klhl12	NM_153128.1	kelch-like 12 (Drosophila)	ATTGGAAGGCTGAAAAGGACATGTTATTTGATTTCACAGTCTTTATAATGTAAAATGTTGTACCATCTTGGCACTGGAGACTTGAGAGATTAACAGTGGAAAAGGTTAGAATAAGAGATGCTGTAAATGTGCAGAGTTCAATATACCTGTGGTAAACTAGAAATATCTGTGATTTTACAA
698795	0.39	0.0344	Prlpe	null	prolactin-like protein E	GCAAGAGTATACTCAGCCAGGTGAGTAGTGATTTTACTTTCTACTTTTCTCACTCATGAATGCCACGCCTGCTGCAATGGGTATTAAATTTGAAATAGTCCTTTTGCAAGAGCAATATTTGGTAGACATTCCCAGAATTAATGGGTAACATTAAGATATATCTTTCTCACAGTATACTTT
516875	0.391	0.00084	Sgtb	NM_144838.1	small glutamine-rich tetratricopeptide repeat (TPR)-containing. beta	ACATTACTGCCCCATTTAATTATCACAGCTTAAATGTCACAATTTCATTGCTGGAAAACTTACCTAGGGCAGTATCTCGTTACATTTAAAGAAGCCACTGACGTGTCCCCAGATTCCGGGTTTCCTAAGTGGGATTTAATTATGTGCCCATCAAAGACGACGACGACGATGACTATTTTT
555651	0.391	0.0267	Fanca	null	Fanconi anemia. complementation group A	CTGGGATAACCTGTCTGTCTGTCTGTCTGTCTGCATGGGGAGGATTTCATGCTGAATACTGCTGCTGCATCTCCTTATGTAATCAAACTGGGGCTAAGATAACAGCTGGTCAGTAGATGCTATTCCTTTGAGTAGATCCTGATATTTATAGCACAAGTAAGTTAAAAGGTAATAATTCAT
437482	0.392	0.0111	Zdhhc17	null	zinc finger. DHHC domain containing 17	CACCCGCCCTGCCTTAGGAGGAGGAGCAGCGGACATGTACATAGTTGATGCTCAGTGTTTCCAAGTACTACCATTTTATAGTAATCTCTGTGACCGTAAGTCACCTCCACAAAATACCCTCATTGTACTTGAGGGTTTTAATATTAGAATTGGCATATGTACTTTATTTTTGAAAAGGGA
789662	0.393	0.0232	2610507B11Rik	NM_001002004.1	RIKEN cDNA 2610507B11 gene	CTTGGGCTTCTCCAAGCCCTGCCCCTCTTCCACCTGATTTACTCCTAAAGGTTCAGCACTTTTCTTGGGTTTTCCTGGATGACATCTTTGAGGTGAAACTTCATGATAACTACGAACTGATGAAGGATGAAAGTAAGGAGAGTGCCAAAAGGCTGCAGTTGCTAGATGCCAAAGTGGCTG
302319	0.394	0.0143	Pcsk1n	NM_013892.2	proprotein convertase subtilisin/kexin type 1 inhibitor	CTGCACGCCCTGGAACCCAGGAGCGCCCCAGCAACCCTGACTCCCTGCCAGCACGTCCAAGGCTGCTTACCCCAGCAACCTCCCATCCCCTGAGCCCTCAATAAATGCCATCTGTAGCAGCTGTTTGTCTGAGCGCCCTGTACTAGGGGGCCGGTGGGCTGGGTGACAATGATAATGGAA
466728	0.397	0.0481	Sfrs14	NM_172755.2	splicing factor. arginine/serine-rich 14	CTCTGGCAGCTGCTTCCCCAGGAAGAGAATCAGCAGCAAGTCGCTGAAAGTTGGCATGATCCCTGCCCCAAAGAGGGTGTGTCTCATCCAGGAGTCAAAGGTCCACGAACCAGTTCGAATTGCCTACGACAGGCCTAGGGGTCGTCCCATAGCCAAAAAGAAGAAACCCAAGGACATGGA
852764	0.398	0.0497	Flrt3	NM_178382.2	fibronectin leucine rich transmembrane protein 3	TTTTCCTCGTCTTCCTGGAGGTGCTCAGTCCTGGCCCATTTTAAGGACGAGAAATATAAAGGGAATTTAGTGTGCTTCCTTCTCTTTCCATGAAGACTGCATGCACTGTGCCCTTTGCTTCTTAAAAGAGACTCCACCCACTCCAGTAGACCGGGGACTAAAACAGAAATTCTGAGAAAG
782547	0.399	0.00236	Lsm10	NM_138721.1	U7 snRNP-specific Sm-like protein LSM10	TGGTGGCCTTGGGGTAGGTGACAATCCCTCTTTTGGATCATTTGTATCTCAAATCTCCATTCACTGATTGGACCCCGTCCATCAAGGAGTCGTCAACTCTGGCTGTGAGGAGTACTGCGAGTGTTTGGAGTGAATCACCTCTAACGTCCCGTTTCTTTTTGGCATTTGTTTCTTTTTCTC
925399	0.399	0.0239	Lect1	NM_010701.1	leukocyte cell derived chemotaxin 1	GAGCATGTCCATGCCAAGAGACCACAAAGTATTTTATATTCAACCTGAATAATGTTATCCTAAACGCTGTTGTGCACCACTGTGTGCAAATGTGCTGAAAGGGTAGTTTAACTCTACAATTATTATCATTTTACGACTTGCTTTACCAATAAAGCCTACTGCAAGTCTTTAAAAGCTACT
603800	0.4	0.0456	Arhgef16|LOC638799	null	Rho guanine nucleotide exchange factor (GEF) 16	GAGAGGGCGGGACCGGCCGGCCCCGGGACGCGGGGACCCAGCGGCACTGCAGGCTACACCCTCCCGGCCGACCCTCGGTTGCGCGCACAGGCCTCCTCTGTCACCAGCATGTCCCAGAGACATTCTGACAGCTCTCTGGATGAGAAACTACTGGAGTATCGCTTCCACGCAGAGCTGCGC
461234	0.401	0.0314	BB014433	NM_001007591.1	est	GTGGAATGAGGGCTGTACCACCCATTATTGGCACTACAACAACCTGTGCATGATGCTCCGTTATGGCAACCTGGGGAGGTGTCTGGGACAAGTTACCAGCAATGGGCATAGAAACACTGTGTGGCAAAACACACTTAGCAGGTGAAATAAATTGCATTTTAAATAGC
871506	0.402	0.0258	Gne	NM_015828.2	glucosamine	CCTGGCCAGTCACTACATCCACATCGTGAAGGACGTCATCCGCCAGCAAGCCTTGTCCTCCGTGCAGGATGTGGACGTGGTGGTCTCAGACTTGGTGGACCCGGCCCTGCTTGGCGCAGCCAGCATGGTTCTGGACTACACAACGCGCAGGATCCACTAGGTCTCCCGGGAACGGACACG
876790	0.402	0.0147	End2	null	ES neuronal differentiation 2	CCTTCCTGGCCCCTCAGGGACCCACACCTTGCGGTGCAGTCAAATTGCCGGCTGACAGGGACCTGACACATCCAATTAAATGTCTTAGAAGGCCCCGCTGGCACGAAATTGCTCTTTATATTTTGTGAAGTACTTTATCGTTACTATTTTATTTTTTCTCTCCCTAGTTGGGACTGTGAC
327644	0.408	0.0215	LOC636981	null	null	GAACTTGTCTCAGGAAATTGGTCCGAGGGGTTCGATGAGACTCTCGAGGCCCTGAGAGCAGCCGTTCTAAAGATCAACTCGACACCAGTGGACCTGTCATTGACAGAGGGTCTCTCCTCCTGGATTTCATCTGCATTTTCTTATTTTAAGGAATGGGTGGGGGTAGTTTTATTTGCTGCT
525897	0.408	0.0363	2610507I01Rik	null	RIKEN cDNA 2610507I01 gene	GAGTGGCCCCAAGCAGGAACGGCCGGTCATCTGATGGTCCCCTCAAATGCTCTGGAACCATTTTTAAAGAACCTGGACCAAATAAATGACCAACCAAATCACAGATCAACCATGCCTGCTTAGCTTAGTCCTCACCTGCTCCAGTTACTCCCTGTACTAGCTGGTTTTGTGTCAATTTGA
730850	0.408	0.0141	MGC60818	NM_001004181.1	null	AAACCAGCCTTCATCCCTACCACTTGCTGTAGCAGTCAGTAAGGTGGCCATTCTCCAGTGTCTTTTCCACCAAGTGCCTAAAGATTTCTAAGTGGTTCTTAGCCGCAGCCTATATTTTTGTTAAGACAATGTTGGGGGGGGGGGGGGTCGTGTCCAACAAATTTTAACATTTCTGCTTTG
325670	0.409	0.0463	Zfp11	NM_172462.1	zinc finger protein 11	ATAGATTTGGAGATTTTTTTTGTGTATGTGATATTTTAATCCACCCTTTTTGCACTTAACCCAGAAATTACAAAGGATGTGAAAGTATAATAAAGTGTTCTAGCTTTCTGAAGCTCAAGTCATTTATACATTTGGTTTTTTGTCACATGGTTTTTATGCACACATCACCCCTTTGGATAT
412730	0.414	0.0323	Tmem86b	null	transmembrane protein 86B	AATAAATCTTAAAAAAAAAAAAAGCTACACGTGCCCTTAACCACTGAGCAATCTCTTCATTGTATGGATACTATTTCATGAAGGTTCATTCATTCATTCATTTATTCATTCATGTGTATGGATATCTGTGGATGAGTATACATACCTACGTGTATGGGGATGTTGTATCCACGCACACAC
659293	0.415	0.00122	Polm	NM_017401.1	polymerase (DNA directed). mu	GCAGTCCTCAGGCAGGCCCTGTGACTCTGGTGTTTCTGTTATCTCTTCCAGTCTCAGCTGTACCCCTCCAGATAAGCCTTCCCCCACTTACCCAGTTCACTCCTGGTCCCTGTTTCCCAGCTCTTTGTGACCAACTTCTTCACCTTCTCTGGGCTGGAAGCACTAAAGTGTCACAGTGTC
335731	0.416	0.0278	BC028801	null	cDNA sequence BC028801	CTATCCTGTTTTACACAGCACTGCTCATGTAAGAGTCTGTTTCTCCAAATGCACGGCATTCCTCAGGTGGAGGATGGGCAAGAATGTTCACTTTTTAAAACTTACTGGGTAGAAAAATCCCAAACCAGGATATGTGTGTGTCTGTATGTTTGTCTTATTTTCTTCTCATTTGACCCTCAC
606179	0.416	0.00383	Pars2	NM_172272.1	prolyl-tRNA synthetase (mitochondrial)(putative)	GCCTCCACAAGACACATGGATCTGGTCGCTCATGCCTCTAAGCTTCCTCAGAAGTTGTCATAATTGCCAGATGGCCCAAAGCTACCTCCAGATACCTGACCTTACTGGGTCACTTCAGCACTGAGATCATGTTCTGTTGATTGAATAAAGTCAAGCCTTTGGGGTG
670264	0.416	0.0403	Arsg	NM_028710.2	arylsulfatase G	GTAGACAGGTGGGTTTACTTCCAAACTTGGGTGTGGTCATGGATGTCTGCTTTAGAAAGGAAGCTGCAGCATTTGGTTAGAAAGCAACGGCGTTACCTCTGTGTGTGTGGACTGTCTCCTCTGCATGCAGACTTGAGAAGCCCTGAGTGCTGGTACAGTGGACACGGCATGGTTAAGCAC
473747	0.417	0.0308	4930525D18Rik	null	RIKEN cDNA 4930525D18 gene	CAAGGTTTGGAGGCAACTGGGCCCACATTCTCCTTTCTCTGCAACTGCCTATGCTGGAGTATGGATGCACATGGCAACTCCTGGTATTTTGAAGTGCCTAGGATTCCAAAACAAATCACTAATGTGTGTACAGCAAGTGTTTCCACATGCTGAGCCTCTGTGCACCTTGTAGCTTACTTT
892845	0.418	0.0327	Slc25a36	NM_138756.2	solute carrier family 25. member 36	CATTTTCTCTATTGTTCACCAGCTCCAGTTTGTTTTACTGGTTTATGACATTCAGAATACAGTGTTGATTCCATGAGCATTTTTGGTTGTTTAAACAAAATCATTCCTAAGTGTATACTGTACTGTAATTTTCCAAAGATGGTAGTGACAATTACAAATGACTAACTTGAACGTCTGCAA
552370	0.421	0.0162	Tmem183a	null	transmembrane protein 183A	ATTAACTGAAAGGTAAGGCAGAGTTGAGGAAAATTGTGTTTACATTAAATTGTTAGGCTTTATAATGCTGAAGGTCATCTTTAAAAAATACATTGCATGTTGAAAGCAGCCTTCAAATAGAGCAATTAGTGGCTTTTCTCTGCCCTGTCCTGTCCTTTGATATCTTTGTTTTTCCTTTTT
606800	0.423	0.0191	Hbq1	NM_175000.1	hemoglobin. theta 1	AAAAGATGCATGTCTCCTTGGACACGTGTCTGGGTCATGTGACTTTTGCACTGGACTTCAAGTAATGCTGAATTGAGGAAGCAGGGCAGCTTATTCTCCAGTCATGCCCTTCCTAAAGCTTACAATGTTTGAGTAAACTTCCCCAGGGCTGCATTGCCTCTGTGCATGTGTGCCTGGTGT
663810	0.424	0.019	Papd1	NM_026157.1	PAP associated domain containing 1	ACTCCAACCCAGAGCACAGAGGCTGCAATTCCATTTAAGTCACGGTTCTTGAACTTAAGGCTGAAGAATCCGTCTAGCCAAGTATCTGGACAGCCATTTGTACAGACAACCAACCAGTCACCTCCTTCAAGCAAAAAGCTCTTTGAATTACTGAGTTATGCAGAAAGCATAGAGGAGCAG
928427	0.429	0.016	Lmo6	NM_175097.2	LIM domain only 6	CAGGAGTCTCACCCCGTGATGCCTCGCCAGACCCGGGACAAGAACTGCATCGTGGCTTAAAGGAAGGCAACTTTAGAAGGAATTCTACCTTTCTAAAGTCAGTGTAAATGATGATTGTCCTAAACTAAGTCATGGTCCCCTTCTGCACTCCATCTTGTTTGTATTAGCGAAGCAATGTAA
366561	0.432	0.0477	Zfp788	NM_023363.1	zinc finger protein 788	AGCTAAATCATTTTACATCCATGAAATGAATGACAATGCAGACATCGATAATGAACACAAACCATTTGGTAGAGCTCCGAGCTCTTTTGGTTCCTGTGAAAGTCGTGGAAGAATTAATACAAGGAAAAAGCCCTATGAATGTAGGCTGTGTAGTAAATCTTTCATGTATCCTTCTTTACT
576856	0.433	0.0138	Olfr1013	NM_146762.1	olfactory receptor 1013	CTGCCATGGCTTATGACCGCTATGTGGCTATTTCAAAGCCACTGCTTTATTCACAAGCCATGTCCTTAAAGCTGTGTGTGTGTTTTGTGGCAGCCTCATATGTGGGAGGTTTTATTAACTCTGTGATCATTACCAAAGACACATTTGCCTTGACTTTCTGCAATGATAATGTAATTGATG
360325	0.434	0.0182	Foxk2	null	forkhead box K2	TAACCTCGGAATGTCTGTCTCGTAAAGGTTTGCAGTTTGCAGAGTACTTTAATTTGGGTTATATTGTGCCCAGCATGTGCATCCAGACTATGGGCCTCAGTTAACGTGGTACACTGGCAGGCCGCTGCCCTAGTCAAGGGTGGGCTCAGGTACCACCAACTGGACATACTGTGTATCTGG
509117	0.434	0.0312	Gm10033	NM_194351.1	predicted gene 10033	AAGAAATGGTGCAATGGACAGCCTCATCCACCCAGTGTATTAAAACTTGATTCATATGCATTTTGATAATTTCACAATCTTGAAAACTATAACAAGACTTGGGATTTACATCTGCTGCAGGTCTTCAGCATTCAGTACAGTATGCTATTAAAATAACCTCATCATGTCTCCGTTCACTTC
686810	0.435	0.0211	Pik3ca	NM_008839.1	phosphatidylinositol 3-kinase. catalytic. alpha polypeptide	ACTAGGAAACCTCAGGCTTGAAGAGTGTCGAATTATGTCCTCTGCAAAAAGGCCACTGTGGTTGAATTGGGAGAACCCAGACATCATGTCAGAGCTACTGTTTCAGAACAATGAGATCATCTTTAAAAATGGCGACGACTTACGGCAAGATATGTTAACCCTTCAGATCATCCGAATCAT
354059	0.436	0.0309	Tpbpb	null	trophoblast specific protein beta/	CTGAAGAGCTGAACCACTGGAGTGCCCAGCACAGCATTGGACATCACAGGTAACTGATGAAGAACTAATGAAAATAATGACTAACATTTTCCACCCAATGTTGGAAGAGGAGAAAACACAGCCAGTTGTTGATGACCCTGAATTTGAGGATTACACAGAGAGTGGCGATGGGTTTTTTGT
846824	0.437	0.0349	B020017C02Rik	null	RIKEN cDNA B020017C02 gene	CGCCAAGACCTCTAGCCCCTCTCTGCCGCAGGCCACTTGCCAAAAGAGCAACTCTCTGCCGAAGCTGCCGGTTTGCCCTAGCCGATACACCCAGACGCCCAAAATGCTGGAGATGCCTGAGATGCCCAAGATGGAAGACATCTTGTACCCGGAGGGAAGTGATTCAGATCAACCTTCCCA
872447	0.437	0.0356	Gm7036	null	predicted gene 7036	TAATCAATGTGATAAAGCCTTTTCTCAATACAGTACTCTTCATACTCATAGAAGAATACATACTGGAGAGAAACCCTTCAAATGTGATCAATGTGATAAAGCTTTTTCACAACACTCTACTCTTCAAACTCATAGAAGAACACATACTGGAGAGAAACCCTTCAAATGTAATCAATGTGA
748759	0.441	0.00944	Kazald1	NM_178929.2	Kazal-type serine peptidase inhibitor domain 1	CCCCAGATCCTGTCGCAGCCTCACAATATTTGGAATGTGACCGGACAGGATGTGATCTTTGGCTGTGAGGTGTTTGCCTACCCCATGGCCTCGATTGAGTGGAGGAAAGATGGCTTGGACATCCAGCTGCCGGGGGATGACCCTCATATCTCTGTGCAGTTTAGGGGTGGACCTCAGAAG
365471	0.443	0.00268	Col13a1	NM_007731.1	procollagen. type XIII. alpha 1	AGAGATGGTGGATTATAATGGCAGCATCAACGAGGCGCTTCAGGAGATCAGGACGCTGGCCTTGATGGGGCCTCCTGGTCTTCCTGGACAAACAGGCCCACCCGGACCTCCAGGGACTCCAGGCCAAAGGGGGGAGATTGGACTGCCAGGCCCTCCAGGACACGATGGGGACAAGGGGCC
553168	0.443	0.0263	E430024I08Rik	null	RIKEN cDNA E430024I08 gene	TGTGATTGCTGCTCTTGGTTTTCAATATAAGATCAAAAGTGGAAAGCATAGGTCCAGGCATGGTGGTACATGCCCTTGAACCCTAGGAGATGAGCATCAAGCAGATCTCTGAGTTCAAGTCCATCCTGATACAGAACAAGTTAAAGGTGAAGAAATTCTTAGGTCTAGCCCTGTGGATAC
675560	0.444	0.048	Pram1|Zfp414	NM_026712.1	zinc finger protein 414	AGAATTGCCTCCTGCGCTTCCGCACTCACCGTTCACTCTTCAAGCATCTGCATGTTTGTATAGACCATGGTCAGAACCCAGCCCCGCCACCACCCCCTGCCCTGGACAAAGAGCCACCTGTACCCGAGCGTCCCCCAGAGTCCGACCCTTCGTCTTCCCTGGGCCTGCCATTCCCACTAC
469286	0.446	0.0158	5730409N16Rik	null	RIKEN cDNA 5730409N16 gene	CGGTTCCACTGGGAGCTTCCATCCCATCTCCAGATGAAGACCAGGCTGTCCTTGCCTAGAAGATAGGTTTAATACCTCCTGCTGACAGTTCCAGTGGTCTTGAAATCCCAGTTCTTGAGTCCCTATTATCTGTTAAACCAAAGACTCAGGAACTGCTGGCCAAACCCCTTGGCCTCCAAA
851957	0.448	0.00638	Stk40	NM_028800.2	serine/threonine kinase 40	TTCAGCCGCCCAGCCACTGAGAGTCAGGGCATGGTGCTGCGGGGGAGGGCTCTTTTCTATATTTATTTGATAGCGATAAGTCTCCGAAGGGAGTGGAAATGCAGTCAGCCTGGGCCCTTAGCCCATGACTACCCTCCAGTGAGGCTCTGAGGCCTGGCTAGGGCCCTCCTGGGCAGAGCC
359762	0.449	0.0097	Ccdc27	null	coiled-coil domain containing 27	CTGTCTCATTCTCCAACCTCCGGGAGGAAAAGAAGCATCAGGAGATAATGGGACTCATTGAGAAGGAAAACCTGGTCCTCCGACAGCAAGTTGCAGACTTGAAGATGGATCTCATCAGCAGTGAGCGGACTATTAAAGAGCTGAACACCCAAACCAAAGAGCTGGAAGATCAGGTTAACA
875269	0.452	0.0323	Gins4	NM_024240.3	GINS complex subunit 4 (Sld5 homolog)	GGTCTCGAAGAGGCTTCCCTGCCCTGCCCACGACGGCCAGATGGACTGGGCATAACTTGATGATTACAGAACTCCTTTAGCTTTCCTGGTGGAAGATCATAAGCAGTTGTGGTCTGCTTCTATACAGCGTTAATATGTGGCCTAATGATTTGGAACCTCAAATACTAAGCTT
342055	0.457	0.0267	LOC552874	null	null	CAAAACGTCACCCTCTCTGAAGTTTCTCAAAACAAAACAAAACTAGATGAAAATCCAAAGCCTGAGGAGGTGGGGCCAGAGGAGAGTTACAGATTGCCTGGGTTTTTAGCGCACACCAGAAGACACTCTGAAGTGGAAAGAGGTGAGACTTCCCAGAAGGCTTGGAACTGCTTGGGAGTA
743810	0.458	0.0136	6720463M24Rik	NM_175265.2	RIKEN cDNA 6720463M24 gene	TACAAAATTTGCTTCCTGGGCTATGGGAGATGTCAGCGAATTAAAAATGCAAATAACACCAGAAACTCCAGGAAGGATCCCTGTTTTAAATCCCTTTGAAAGTCCCAGTGATTATTCTAATCTCCATGAACAAACCCTTGCTAGTCCTTCTATCTTTAAGTCCACAAAACTACCAACTCC
457912	0.459	0.0185	D730001M18Rik	null	RIKEN cDNA D730001M18 gene	ACATGGTACAAGAGAGCATCTTGGGAGCCAGAGGGCCAAACTCTTTTCTTTTTTGGATAGGGCCTTACTATCCTCGGATTCACTATATGGACCAGGCTGGCCTTGAACTTACAGACCAGGCTAGCTTTGGACTTACAGAGATTTGCCTGCCTCTGTCTCCAGGTGCTGCGATTAAAGGCT
724366	0.459	0.0463	2610027F03Rik	null	RIKEN cDNA 2610027F03 gene	ATGAGGTTGGGATGGCTGAGGCATGTGGTTTCATGGACTGAGCAGCCCCTACACCTTCACTTTCTACAGTGTGAAGACAGCCATGGTTGGAGTATCTAGCCTTTATTGTGCAAGCTAATTGAATAAAGTTCCGTTTTTATATGCATTCATTTTATTGGTTTGTTCCTCTGGAGAAGCCTG
455948	0.462	0.0299	Kcnj2	NM_008425.2	potassium inwardly-rectifying channel. subfamily J. member 2	AACCATGTATTTTATTTAGGTTGATGTTTGTGCCGGTCTGTGGCTTGTGAGCCTCTGTATCTGGATACAGTGCCTGTAAGAAACGTTGACAATTTCTGCTGTTTTCAACTTTCTAAGTCAATGGATTTGAAAACTGTTGGTGTTATGGAAATCAAGAGAGAAGCGTCGAGAAAGTGTACA
564703	0.462	0.00496	Cmtm7	null	CKLF-like MARVEL transmembrane domain containing 7	AATCCAGCCAGTTACTCATGTTAGAGAGTCCTGGAAAGCAGACTTAAGGGCTATTGACAAACCTAAACAGCTATGGTAGTCCGGACCTGTATCCCTTATAGCCAGTGCTTAAATCTGGGTGAAAGAGTCTCCATCCCCGTGCCTCCTCTGAGTACCTACTCATGGCTGGCTTCCCACTGC
685184	0.462	0.00992	Sf3a1	null	splicing factor 3a. subunit 1	ACCTCATGTGATGGGTCACTTCCAAAGTGCAGGTACACCGATGTCATGTAAAATTAACCTTCAGGCCTGTGCATGAGATCAAGTACAATATGTACGTATTGTATGTAATGCCGTTCAGGTTTAGACATGAGTTCCATCCCGGGGTTTCTAATTTATCATGTCTATGCAGATATTCCAAAA
853912	0.463	0.0205	Etl4	null	enhancer trap locus 4/	CACAACAATAGAAATGGGTTAAAGTACTTCTTTGTTAAGCTGTTGCCCAAATGTTATAGACCTTGAACTCTAAAATAAGCCAGCCTCATTAAAGGAAAACAGTGGCCTGAGGGAGCAGCATCTCTTCTGGAAAACAGTTACAGGGTGTTCTTATACCCAACACTGCCATTGTCAGGATTT
883636	0.463	0.0356	Btg1	null	B-cell translocation gene 1. anti-proliferative	ACGGACGTGCCAGGTCTCCGCACCTCCTGTGCCTCTTGCCCATTAATCATCGGATTTGTCACCGAACATTACAAACATCACTGGTTCCCAGAAAAGCCGTGCAAGGGATCAGGTTACCGTTGTATTCGCATCAACCATAAGATGGATCCTCTGATTGGACAGGCAGCCCAGCGGATTGGA
770438	0.465	0.0418	Slc25a23	NM_025877.2	solute carrier family 25 (mitochondrial carrier; phosphate carrier). member 23	TGCCTCTCACACTGCCAGTCCTGCTCAGGCCTCAGAAAGTTGCAATCAAGGACCAACACACAACATCCTTCATGAAACCCAGCATCCAGTATGCAAATTAAGTATCCCCAAGCTGACTCGGAGTCTATTTTTCTACCAGAGAACAAAGTCCCCTGGCTCCCACCACATTCCCATACCCTC
620798	0.468	0.0405	Catsper3	NM_029772.1	cation channel. sperm associated 3	TCTGGATGACTTCAGCACTAGTCTCTCCTTCATTGATATCTACTTGGTCACTCTGGACAACCAAGATGTTATTGTCAGCAAGCTTCAGGAGCTCTACTGTGAGATTGTGAACGTGCTGAGCCTGATGTTGGAAGACATGCCCAAGGAGAGCTCGTCCAGCCTCTCGGGACTAAGTTAGAG
828936	0.468	0.0143	E030010A14Rik	NM_183160.1	RIKEN cDNA E030010A14 gene	GGAAAGGACGCGTGGGAGGCAGCCCTGTGTCACCCACTGGCTCCCTGAGTGACACCATCGCCCACATCTAGGAGTGTTATTTTTGTATCATTGTATTTTAATTATGTGTGTGTGGTTTTTTTCTATATAAAAGAAAGAGACTGGTACATTTGCTTTTAAATGGTTCAAACACAACATGTT
929052	0.473	0.0166	Inpp5f	NM_178641.3	inositol polyphosphate-5-phosphatase F	GAATAATTCAGATTTAGATTTTAGTCACATTCCTTTGTCTTTTATTTAAAAATTCAAAATGAAGTTTTCACCTTTCAGGCTATTTTAACCTGTACTGAATCTAGGGATTTCAAATTCTAATTATGTTTATTGGCAATTGTTTTACAAGGAGTCTGAACCTTAGCAAATTTCCAGATATGT
614945	0.475	0.0413	1190002A17Rik	null	RIKEN cDNA 1190002A17 gene	GTCAACGGAGACCAGGACCCATACACAGTTTTTGAGTATATAGAGAGCGGGATCATTAATCCTCTGCCCAGGAAAGTTACCTGATATGTGCGAAGCCAGGAGCAAGCCCTGAAGACATTCAAAGCCCCTGCCCTCAACCTTCATCAGACCCCATCCAGCCAATAAAGATGCTAGTCACAA
552424	0.476	0.00199	Ptpn9	NM_019651.1	protein tyrosine phosphatase. non-receptor type 9	CACATGTGCACGCAAGGCAGCCTTTCCCTTTGGCTAGATAAATGTGGTGAACTTGCCACTAGAAAGGGCCAGCAGCAATGTGTTCTTAATTCCTAGCACCTGCTATCGAACTGTGCCTTATCAAAACCAAATTGTGGCTATTGATTTTTGCCAGGGTCCCTGAGGTAAGTGGGGAAGGAC
483305	0.479	0.0467	Gm1419	null	gene model 1419. (NCBI)	CTCACATCCAACCTGGCTTCTGGAGTCCCTGCTCGCTTCAGTGGCAGTGGGTCTGGGACCTCTTACTCTCTCACAATCAGCAGCATGGAGGCTGAAGATGCTGCCACTTATTACTGCCAGCAGTGGAGTAGTAACCCAGGTTTATTCACGTTCGGCTCGGGGACAAAGTTGGAAATAAAA
409901	0.481	0.0299	Vps4b	null	vacuolar protein sorting 4b (yeast)	TCTGCCTCCCAAGTGGTAAAGGCATACACTACTATGCTTAGCCCCTCATACTTGATTTTTATATATCCTTTAAGACCTCTGTGTTGCTGTGACTTGGAATTATTGCTCCATTCCCTAAATCTATTTATAGGGAATAGATTTATTTATGTAATCTAGCATCTTTACACTTCTGGAATGGTA
480631	0.487	0.0473	Pdxk	NM_172134.1	pyridoxal (pyridoxine. vitamin B6) kinase	AGGACCACACCCACTCGCCCCGACACACAGCCAGCTGAGGTGTCCGTCTCCATCCCTGTGAAAAGCTGTAACGTCTGCCTTAGAGCCATGACTGAAACTCGACATCCGTGTTCCTTCCCGAGAGTCGGGTCTCAGCCAGTCTCTAGCGTGAAAAATGTGCCATTGTGCTATTTTTTTAAA
581904	0.487	0.0254	Ism1	null	isthmin 1 homolog (zebrafish)	TGCATCAGGTGTTCTTCAGGCGTGGAGTGCTGCTAGCGTCACAGTTTCCAAGACTTCTTGGTCTTAGATTAGGCAAGGGGTGGGTAGTAAGTGAATGTGCAGAGTCAAATCTAAGACATCGTTTTCAATGGCTTTAAAGTAAATGACCAACATAATTGTACTGAAGAGCCCAGCAGGAGC
554608	0.488	0.0392	Slc8a1	null	solute carrier family 8 (sodium/calcium exchanger), member 1/	TTAACAGGCCTCAGATTTCATTTGTTCTCATGGGAATAAGATTTCCATTAAGAAATGCATAAGACATATCCTCACAGCTCTCATGGGTAAAAGCCCTAACTGCGGTTCTAAATGCCTGGGCCCAGGGATATAGTTGGGATCTGGTTTAATTGTGATATGTTGCAGTCTAGTTTGTAGCAA
773254	0.489	0.0327	1700012B07Rik	null	RIKEN cDNA 1700012B07 gene	TGCCCAGAGACTTGCCCATGAGTTCTCACAGGCGGAGAATAAACCCTTCATCCCTCGGTGACATGAACCTCCAGGATTCACCCCTGTCTCCAGAGCTGACATTGGGAAACGATGATGGCCATCATGAGAAGGACAAGCCAGTCCATCATTCAATCATCAGGGTCCTCTCCCACGTGATGG
577782	0.493	0.0298	Dnajb1	null	DnaJ (Hsp40) homolog, subfamily C, member 1/	CAGGGAGTGAGATCCCCTTGTCATTAGCTGTAACTGCCATGGCCGCAGAAGATACACAGTGCGAGGATTTATACAGTGAGTGTTGTTATGGTGTCTTCTCAAGATCAGGAGGCCTTGTGATTCTCGGTAGATTAGGAATATAGTTTTTATGTTATTTTGAAGATACATAGTTATCGTTTT
495637	0.494	0.00623	Dapp1	NM_011932.1	dual adaptor for phosphotyrosine and 3-phosphoinositides 1	GCCCACTGCGCCTTCTCTGGGCACCAAAGAAGGCTATCTCACCAAGCAGGGAGGCCTGGTAAAGACCTGGAAAACAAGATGGTTTACTTTGCAAAGGAACGAACTGAAATATTTCAAAGACCAGATGTCACCAGAACCAATTCGGATCCTAGACCTAACAGAGTGCTCAGCTGTTCAATT
659670	0.495	0.0141	BC026645	null	cDNA sequence BC026645	TCCTGGAACTCATTCTGTAGACCAGGCTGTCCTCGAACTCAGAAATCCGCCTGCCTCTGCCTCCCGAGTGCTGGGATTAAAGGCGCGTGTGCCACCACGCCCGGCTATCCTGTCTTCCTTAATCTTTGTCTGAAGGACCAATAAAGGCCATTGTATACTGTGT
665024	0.496	0.0434	Znrf4	NM_011483.1	zinc and ring finger 4	CCCTGGCCCTGGCCGCATCTACGCTGTTCGTGCTGCGGCAGCTGTGGCCGTGGGTCCGGGGCTTGGGTAGCCGGGGCACCGCGGTGAAGACGCAGACATGCCAGAAGGCACAGGTGCGCACGTTCACGCGCCTCAGCGACCTGTGCGCCATCTGCCTGGACGACTACGAGGAGGGGGAAC
852467	0.5	0.00926	Btbd5	NM_025707.1	BTB (POZ) domain containing 5	ACACATGCTGATTTGGACGAAATTGTCTCCAATGACTGCTTGAATGTGGCTACTGAAGAGACAGTTTTTTATGCATTAGAATCTTGGATCAAGTACGATGTACAAGAACGGCAGAAGTACTTAGCCCAGCTGCTGAACAGTGTACGGTTACCATTGCTGAGCGTTAAGTTCCTCACTAGG
858839	0.5	0.0182	Klhdc2	NM_027117.1	kelch domain containing 2	GCCTGCCCGGCTGAACGCAGCGGCCACGTCGCTGTCAGCGATGGGCGCCACATGTTCGTCTGGGGCGGCTACAAGAGTAATCAAGTGAGAGGATTATATGACTTTTATCTGCCCAGAGAAGAACTGTGGATCTACAACATGGAGACTGGAAGATGGAAGAAAATCAACACTGAAGGTGAC
885026	2.049	0.0285	Afap1l2	NM_146102.1	actin filament associated protein 1-like 2	TCCTCGACCAGGAGAACCTGAGCAGTGCAGCCGTGCTGAAGAAGAGCGGCCTGTCAGAGCTCCTGCGGCTTTACACCAAGAGCAGCAGTTCTGATGAGGAGTATATTTACATGAACAAAGTGTCAGTCAACGGGGAACAAAACTCAGCATCTCCAGACAAAGTTCCCGAGGAGCAGGGTC
744134	2.104	0.017	Timm9	null	translocase of inner mitochondrial membrane 9 homolog (yeast)	GGGGCTCCACCCCCCAAGTAGCGTGGTTCTCATCTTCCTTGAGGCTAGACTTTGAATCGGGAAACAATAGGAATTCATTTTCAAGTGCTTTTAGCTATGATTAACACTGAGTTAATTAAGAGTTGCCTGTAATGCTGGGTGTAGTGGCAGCCTTTAGGCCTAGCTACAAAGAGCTCCAAG
420073	2.117	0.0022	Lrdd	NM_022654.1	leucine-rich and death domain containing	TGTGGATGGCAGAATCTGCTTTGTCTTCTATTCACACCTGAAGAACGTAAAGGAGGTATACATCACCACAGCCTTGGACCGGGAAGCTCAGGATGTTCGAGGACAGGTGTCCTTTTATCGGGGTTCACTTCCTGTGGAGGTACCTGCAGAGGCAGAGGCTGCCCGGCAGAGGAAGGGTAC
387041	2.132	0.0149	Cxx1c	NM_028375.2	CAAX box 1 homolog C (human)	ATCAAGCATGAATGCCCCTGTCCCTTCCTGTGTCCTAGCCTTTGTTCCAGGAATAGCTCCCCAGTCTCCTGCTGCTGTCTCTGCTGGGCCTGGCTCTTGGAGCACAAGGCCTCCCAGAGCTGACAGCTCAGCCCATCCCAGTCACATTTGAACACTGTCTGGTTTCCAGCTACAAGATGA
594289	2.137	0.0157	AU017455	null	est AU017455	CTGAATGGTACGCATGAGGTTTCCGTTCCAAGCACCAAGAGCAAAACAAAACCCCATAAAAACAATGGATGTCTTTGCTTGGACATTTTTCACCCATGTGACTCATGAAGTCAGATGCTGATAAACACCAAGTAAGTTATATAAATTAAAGCAGGTGTCTCTAATAAAAATGGAATGCCT
347501	2.155	0.0109	Tesc	NM_021344.2	tescalcin	TCGACACCACCCTGGGCGAGGAACAGGTGGAGCTGTCACGAAAGGAGAAGCTGAAATTTCTGTTTCATATGTATGATTCGGACAGTGACGGCCGCATCACCCTGGAAGAGTATAGAAATGTGGTGGAGGAGCTGCTCTCGGGAAACCCTCACATTGAAAAGGAGTCGGCTCGGTCCATTG
807992	2.159	0.0411	Ddx27	NM_153065.1	DEAD (Asp-Glu-Ala-Asp) box polypeptide 27	AATGACGAGGTGCCGGTTGAGCCCGAGTCGGACTCCGGAGACGAGGAGGAGGAGGGACCCATTGTGCTGGGCCGCAAGCAGAAAGCCTTGCAGAAGAACCGCAGTGCTGACTTCAACCCTGACTTTGTTTTCACTGAGAAGGAGGGCATGTATGATGGCAGCTGGGCCCTGGCTGATGTC
765948	2.184	0.00813	Pdzd4	null	PDZ domain containing 4/	AAGATGCCCAGCTGGTTGCCATTTTCCAGGTGGCACTTGATCTCCAGCAGCTCCCGGTAGCGTTCATACTCCTCATCAGTGAGCCCAGCTGCATGGAGGTATTGGTTAAATCCAGAAGAAGGTATTAGATCCTCTGGAACTGGAGTTAGAGGTGGTTGTGAGACATCTATGTGATTTCTG
379623	2.213	0.0167	Narg2	NM_145618.3	NMDA receptor-regulated gene 2	CTCCTCAGCCCTGGTGCACGGAGAATGTAGAATGCTCCATTAGCATGGCAGCAAACTGAATAAGAAAAATATTTTTATAGCATTCTTTTCTAAAGATCATAGGTAGGAAAACCACTTGCTGATTTAGGAACTGTCATGTATTACGTTATCAATTTGATTATATTGCCACTCAAATGAGAC
627826	2.25	0.0465	Prkci	NM_008857.2	protein kinase C. iota	AACAAACTTAGATGAGTAAATTCAAGTTGTATGTCTTCCCTACCCTCACCCACAACAAAACCTGTACATTTTCTGCCAATAACATTTAAATGATGAACAGTTTTCTGTGATAAGGTTTTAACCATAATTAATGGTGGTCTTTGTTTTTAAATCTTTTTTTTTTCTTATTGTTGTTAACTA
909303	2.289	0.0162	Coq4	NM_178693.2	coenzyme Q4 homolog (yeast)	CAGTGACTCTGACAGGGCGTTTTGTCAAGCTGTCTTCGAAAGCTTGACTACTACATCATGTTACCAAGCCCTGAGCAGACTGGTGGGGAGGAGAAGGCGTCTCTGGTGTCTGAATAAAGCTCCCATCAGGCCTAGAGTCTGCTGGTTGTCCTAGACTTAGCTCCCTTTGCCTGAGGTATT
388184	2.306	0.0176	8430426H19Rik	null	RIKEN cDNA 8430426H19 gene	CCCTACAAATGTAATCAATGTAATAAAGCCTTCTACCAGAAACGTAGTCTCCAAACACATATTAGAATACATACTGGAGAAAAACCCTACAAATGTAATCAATGTGATAAAGCCTTTTCCCAATACGGTCATCTCTATATTCATAGAAGAATACATACTGGATAGAAACCCTTCAAATGT
498112	2.318	0.0316	Cacnb4	NM_146123.1	calcium channel. voltage-dependent. beta 4 subunit	ATCCCACAGCAATCTCTGGATTACAGAGTCAGCGAATGAGACACAGCAACCATTCTACAGAGAATTCTCCAATTGAAAGACGAAGCCTAATGACCTCGGATGAAAATTACCACAATGAGAGGGCCCGCAAGAGTAGGAACCGCTTGTCTTCCAGCTCCCAGCACAGCCGAGACCACTACC
668249	2.34	0.0196	Rhobtb1	null	Rho-related BTB domain containing 1	CTGTAGCTGCGAATGGATGGCGGCCATGTTCGGGGGTTCCTTTGTGGAAAGCGCCAACCGTGAGGTTCACCTCCCAAATATAAACAAGATGTCGATGCAGGCGGTGTTGGAATACCTCTACACCAAGCAGTTGTCACCCAACTTGGACCTGGACCCCCTGGAGTTAATTGCCTTGGCAAA
563861	2.37	0.045	Disc1	null	disrupted in schizophrenia 1 isoform 1/ disrupted in schizophrenia 1 isoform 2/	ATTTCATTGTTCAGAGAGGGTGGTGCCTGCAGCTCTAGGCAAGTGGGGGTTCTAGGTTGGCAATAGATTATCCAGTGCATTATTCACAGGGATGGATGCGCGTATCACTTGTAGGCGAGAGTCCTTTGCTGAGAGCATTGCTAGAAGAGAGCTATATGCACAGCCCAAGCCAAGTGGAGT
530372	2.373	0.0141	Epha4	NM_007936.2	Eph receptor A4	GAATTAAACCTGGAGCCAGTAATTTCTCAGAAGAACTCTGTCCATCGCTGGTGTGTAAAATACATGTACTTATATAAATAAAACTCTGCCTCTGAGTTTCGATGCTGTATTTCCCGTCAGATACTCGGCTTTTCAAGTCACCCTAATCCTTTCTCTGTCTGGAATTTAAAGGGAAGGATT
375461	2.386	0.00775	2010315B03Rik	null	RIKEN cDNA 2010315B03 gene	TGAATATATTTAATATGGTCAAACATTTGAACATTTCTGCCATCTTCATCATCATGAAAGTATTTCTCCTGGAGAGAAACTCTATGACTATAACGGATTTGCGATATGTATAGCTGTCACACTAACATTCAGTTTCACAAGCTTAGACAAAAAAAATGTGACAAGTGCCAACAACCCATT
887858	2.401	0.00669	Ppp1r10	NM_175934.2	protein phosphatase 1. regulatory subunit 10	CGGGGGGGAAATGAAAACTGAGTTGGTCTTTACTTTTTTTAAAAGAGACTTTTTGATCCAATGAGGCCCCACAAGTAACTGAGTTTGGGTCCTGGTTGGTTGCTTTATTTTTTTTCCTCCAAAATTTTACCCCTCCCCCCTGAGCCCGAGGTGCTGACGTCGCAAAAAAATTGGATAAAG
720766	2.419	0.0126	Duoxa2	NM_025777.1	dual oxidase maturation factor 2	TTCATAGGTGCCGAAATTGTGGCTGTGCACTTCAGTGGAGACTGGTTCGTGGGGAGAGTGTGGACCAACACATCCTACAAAGCCTTCAGTCCATCCCGTGTTCAAGTCCATGTCGGTCTGCACGTGGGGCTGGCGGGCGTTAACATTACACTCCGAGGAACACCGAGGCAGCAGCTGAAC
754664	2.427	0.0201	Tnfrsf17	NM_011608.1	tumor necrosis factor receptor superfamily. member 17	CCAACTGCTTTGCAAAGTGTCATGGGGATGGAGAAGCCAACTCACACTAGATAATGAGCTTCCTAACTGGTGTGAAGCTGCTTTGAGAACCTTCTGTCAGGAGAGCTGGTGTTTTAGATGTCGTTAGGATGACCGTTTACCAACCAAGAATACAGTTTTTTGTC
556097	2.434	0.0238	Abcd4	NM_008992.1	ATP-binding cassette. sub-family D (ALD). member 4	GAGCCCTAGCAGCCTCTAGCCCTGCCCACGGGTGGCGCTACAGGGAACACTGAGTCTCCCCAGCGCTGCTCCCATGACTTCTTACTTCAGATGACGTTTGCTGCTGAAAAACGGAATGAACTGTAAGACGTGAAGGGCCAGGGTGAGAAAACTATCGGACTCAAGAACTGGTGATGCCGG
626456	2.441	0.00167	Grpel1	NM_024478.2	GrpE-like 1. mitochondrial	GACCTGGCACCATCATGACTAACCTAGATGTGATATTTGTAAGTTAATCAGTCAACACTAACAGGAGTTGTGCACACATTTCCCCTGGAAATTCAGGTCTTGCTCCGCCACATGCAAGCCTAGTGACTGGAAGCAGCAAGGTCATAGCTGGCAAAGTTGTTGAGTTTGGCTAGCCAGAGG
837461	2.447	0.0336	Wnk1	NM_198703.1	WNK lysine deficient protein kinase 1	GAACCTGAAGAACCTGAGGCAGATCAACATCAACAGCTGCAATATCAGCAACCTAGTATATCTGTGTTGTCTGATGGAACCATTGATAGTGGTCAAGGATCATCCGTATTCACAGAATCCAGAGTGAGCAGCCAACAGACTGTTTCCTATGGTTCCCAACATGAGCAGGCACATTCTACT
381530	2.484	0.0337	Senp5	null	SUMO/sentrin specific peptidase 5	GGCCTGTCGTTCTTTTTCTTCTTGTAATTACATGTAAACCTCTGTTTAGCACAATCTTTTGATGTTTGCAGTAATGCTTTACTGTCACTGGCTTGGCACTGAATTTTGATACCCATAAAGTACTGGCAGACTTTATGTCACTGGGATGAATGTAAGCCTTGCACAAACTTAGAGCTATTC
401839	2.487	0.0271	Defb5	NM_030734.1	defensin beta 5	CATTACCTTCTCTTTGCATTTCTCCTGGTGCTGCTGTCTCCACTTGCAGGTGTCTTTAGCAAAACAATCAACAATCCAGTAAGTTGCTGTATGATTGGAGGCATATGCAGGTATCTGTGCAAGGGCAACATTCTTCAGAATGGCAATTGTGGAGTTACTAGTCTCAACTGCTGCAAGAGA
453496	2.504	0.0407	Strbp	NM_009261.1	spermatid perinuclear RNA binding protein	AAAGTGGCCAAGGCAAGTGCAGCACTAGCTGCCCTGGAGAAGCTGTTTTCTGGACCCAATGCGGCAAATAATAAGAAAAAGAAGATCATTCCTCAGGCAAAAGGTGTTGTGAATACAGCAGTATCTGCGGCAGTCCAGGCAGTTCGGGGCAGAGGAAGAGGAACTCTGACAAGGGGAGCA
895890	2.521	0.00311	Olfr598|Olfr597	NM_001011845.1	olfactory receptor 598|olfactory receptor 597	CTGGCAGGTACAGACATAGGACTTTGTGCAGCCATTGCCCCCAAAATGTTGGCCATATTTTGGTTCAGGGCTTATTCCATGGCCTTTGATGCCTGCCTAGCCCAACTCTTCTTCATCCATACCTTACAGTGCATGGAGTCCGGCATTCTATTGGCAATGGCTTTTGATCGATACATTGCA
358405	2.526	0.00203	9930038B18Rik	NM_176929.3	RIKEN cDNA 9930038B18 gene	GAGGAGGTGGAGGCTCTCTCTATCGAGTGAACGGCTGCCTTGCTGTATCCCTTTGTTTGTTTCTTCAATGAGAGTGAATGAAGTGCCTGCTTGTGCAAAGCACCATGCTAGACTTGCTGGAGGAAGGGTGAGTAAGCTGCGGAAAGGCAGCTGTTGTGCAGGGATAGACGGATGACTAAG
794783	2.534	0.006	4921525O09Rik	null	RIKEN cDNA 4921525O09 gene	ACAGAAACCTCCAAACATTGGGGGCAAAATTACTCTTCTGTAGTCACAAACTGAAAACCTCTGAATTTGTACATTTTTAGATGGGTGACTGGCATACTTGTCTCCTTGGAGGAAGGCATGATGTGGCCTATTCCTCCAAATAGCCAGGGGAGGAGACTTCAAGTAGTAGAAATGCAGAGA
513587	2.541	0.0386	Cd276	NM_133983.2	CD276 antigen	GCCACAGCCGTGCAGACCTGGGTCAGGTCAGAAACCTATGCCATGCTGGGACCTACTCAACAGCAGAAGCATGAAGAGGGCCTGAGGACAAGAAAGGCCTTCTTACCATGGTGCTATTCTGGAGCTGGGATATATACCTGGCTTGTCTCTGACTGCCCTGGCTTCTGGCAGAACTTCTGA
344219	2.545	0.0479	Pon2	NM_183308.1	paraoxonase 2	CGGCGGGCCGGTCCCGCACCATGGGCCGGATGGTGGCTCTGAGTTTGCTGGGCATCGGGCTGGCGCTGCTGGGCGAGCGGTTCCTAGCGCTCAGAAGTCGACTTAAAGCCTCCAGAGAAGTAGAATCTGTAGACCTTCCAAACTGCCACCTCATTAAAGGAATCGAAACTGGAGCTGAGG
496110	2.548	0.0169	Olfr310	NM_001011520.1	olfactory receptor 310	CCTTTGAAGTAGTTCAGGAAATGGTTATTTCTGTATTTTATACCATGGTTCCACCATTCTTAAACCCAATTGTCTATAGTCTTAGAAACAAACAGATAAAGGAGGCAGTGAGGAAAGTTATATTGCGAGTTTTTCCCATATTTGAATATAAAAGGAACATCTATTTGTCATGGTATTTTA
832842	2.554	0.0206	Arhgef4	null	Rho guanine nucleotide exchange factor 4/	GGGAGGAGAGAAAGGTAGGTCTGACCCACCCCTGTCGTCATAGCCACCCCTGTCGTCATAGCCTTCGGTGGCTGGCGAGCATTGGGGATCTGAGGTCGCTGAAGTACACTGTAATTTCTCAAAGAGTATGAAACTGTCAAAAATGTTTGTTGGTTACAGTTGAAATATTTTGATCTATTG
316450	2.619	0.0349	Dlgh2	NM_011807.1	discs. large homolog 2 (Drosophila)	CTACGAAGTCGACGGCAGAGACTATCACTTTGTCATTTCTAGAGAACAAATGGAGAAAGATATCCAAGAGCACAAATTTATAGAAGCTGGCCAGTACAATGACAATTTATACGGAACCAGTGTGCAATCTGTGAGATTTGTAGCAGAAAGGGGCAAGCACTGTATACTTGATGTATCAGG
406158	2.626	0.0212	Il17c	NM_145834.1	interleukin 17C	GGCCGTGAGACAGCTGCCCTGAACTCGGTGCAGCTGCTGCAGAGCCTGCTGGTACTACGGCGACAGCCCTGCTCCCGAGACGGCACGGCGGACCCTACACCAGGATCCTTCGCCTTCCACACCGAGTTCATCCGCGTGCCTGTCGGCTGCACCTGCGTTCTTCCCAGGTCTACACAGTGA
916478	2.63	0.042	Ibrdc2	NM_146042.2	IBR domain containing 2	GCCGGGGAGAGTATTCAGGGCCTGTTCTGTTTCCCCCGGTAACTAGGTGACTAGATTGTTAAACTGCTGCTATTTTAGATCTGTTATCAAAGACCTGTTATCATCAGCCTTGCCTCTGCAGTGCAATGTATCCCTAAGTGGAGATGTCTATATGCAAGGGATCACATGTGCGGTGGAATG
726921	2.631	0.0431	1110004E09Rik	NM_026502.1	RIKEN cDNA 1110004E09 gene	TACCATGGAGATGGTGAAAGATGCCTTGGACCAGCTTCGAGGTGCGGTCATGATCGTTTATCCCATGGGGCTGCCACCATACGATCCTATCCGGATGGAATTTGAAAATAAAGAAGATTTGTCAGGAACTCAGGCAGCCCTCGAAGTCATCCAGGAGTCGGAGGCACAGCTGTGGTGGGC
440799	2.653	0.0451	Slc2a1	NM_011400.1	solute carrier family 2 (facilitated glucose transporter). member 1	ATCATCGGTGTGTACTGCGGCCTGACTACTGGCTTTGTGCCCATGTATGTGGGAGAGGTGTCACCTACAGCTCTACGTGGAGCCCTAGGCACACTGCACCAGCTGGGAATCGTCGTTGGCATCCTTATTGCCCAGGTGTTTGGCTTAGACTCCATCATGGGCAATGCAGACTTGTGGCCT
436262	2.733	0.0242	1110031I02Rik	NM_025402.1	RIKEN cDNA 1110031I02 gene	AGCAGAGAAAGGGCTCTCCCTAGGTGGATCGGATGGAGGGGCATCTATCCTGGACCTGCACTCTGGAGCCTTGTCTGTTGGGAAACACTTTGTGAACCTGTATAGATACTTTGGAGATAAAATACAAAATATCTTCTCTGAGGAGGACTTTCAGTTATATAGGGACATTCGGCAGAAGGT
326700	2.757	0.0235	Crsp7	null	cofactor required for Sp1 transcriptional activation. subunit 7	TCTGCGCGAACACAGAAGTCTAGGTACTGTACATTCACTAAGGCTCCTTGTTTTTGCAAATCGCGTTTATGACCATAAGGCAAACGAATCTAAAGGAATGGTTATGAGTGTTTCCAGCCAACAGACGGCTCTTCCCTAGCCCACCAGGGCAACTCACACCAGTAGCACCCTCGGGAACTT
388075	2.764	0.0427	Adra2a	null	adrenergic receptor. alpha 2a	GTTACCTCCCCTTGCTGTCCTGGCTGAGATCATGTGACTACTGAATTGCCAAAGTCAGGGGGTAGGCGGAGACTTCGTGTTTACAACCTGGTTTCTACTTATTTTAGGCAGACTGTGGAAGGCCTGTGATCTGATTTCACGAGAGAAAAACTAAATGTCAGCACTTGTTGCTCGTGACGG
721573	2.81	0.00086	Mpi	null	mannose phosphate isomerase	GCTCTTGGGGATCAAACCCAGGGCCTCATCTACAGAAAGGAGGTGCTCTACTATCGTCTGTCCAGACACTCAAACGTCTCCGAAAGCATGAGTCTCAACAATAGATCTGTGAGGAGCTAGTACTCATTTATTTTAGTCTCAAAAGACATAACTTTCCTGTTTTGATTGTTCTCTTCCCAT
924582	2.828	0.0389	Capn1	NM_007600.2	calpain 1	AACTTCTGGACACAGACCTGGATGGTGTTGTGACCTTTGATCTATTTAAGTGGCTCCAGCTGACTATGTTTGCCTGAAGTGGGGAATCGCTCCGCTCCAGTTGCCTTTGTTCTTCCATTCTTCCTCTGCCAAGCCACGCCTCCCCGCCAAGCCACGCCTCCCCGCCGTGCCACTCCAGAC
553200	2.84	0.0212	Sesn3	null	sestrin 3/	GTTGATACTTGGAAGTGAGCATGGCTAGGGTGTGAGTCAGTAGCAGATCACTTGTCTAGCATGTTTGAGGCTCTGGATTCAATCTCCAATAATGCATAAAAGAAATTATCATAAACCATTAATTTCATTTGATTATACTAGAAAACTATTTAGTAGTTGGAACTCTTCAAAATGGGGGAA
533138	2.859	0.0472	Pnpo	NM_134021.1	pyridoxine 5'-phosphate oxidase	TGAACTCCGAATCAGTTAGTGGCTGGAACAAAGTGCCGTAGGGTTGTAGAGAATCACAAATAGCAAAGGATCTCCTAAGTGTTCCCTTGACTTTGCTCCTGGGTTTGGGGGAAGCCTGGCTTGGGAGCTGTTTCCAGTAATAAATTAATCAGGCTGCAGATAGACAAAAGGCTTCCCAGC
313803	2.87	0.0168	Rnh1	null	ribonuclease/angiogenin inhibitor 1	GCAGCGGCTCGGTCTTTCGGTCCCGGCCTTGGTGATGTCCCCGTGTCCCCTCGAGCTTTGCCCGCCCCGAGCTCAGCTGCTCCCGGCGGCCAGAACGGAGGGGCCGATCCACCCGAGCCGGTCCCCACTGCCCAGCCGTGCTGCTGCCTCGGACACAAGCGCAGGTTGAAAACTACAAGA
357720	2.893	0.00362	Phka1	null	phosphorylase kinase alpha 1 isoform 1	ACATTTTCCCATTGCTAAGCTTCAACAACTGTTAAGCAAATCTGACTGTTATAAAGACTGACTTTGACAAGTCAAGATATGATTTAAAAGCCATGCATCCTAAAGTCATGAAGTTGTACTTAAGACAGTAATAGTCCCATATTAAGCTAGTTGCAAATCAAAAGAATTACTAACCAGGTA
674148	2.896	0.00173	Snx13	null	sorting nexin 13/	CTAAATCATCTCTCCAATAGTTATATAACCCAATGCAGTGAAATGTTGTATAAACAGTTGGTGATTAGGGAATATATATTGACTAGAGAATAAAAGAAAGAAAAAAAGTTTGTACTTATTAGTACAAGCACATGTAAAACTATTTTTGATGCTCAGTTGGCTGATTTCGAAGGGCTGAGT
363922	2.932	0.0324	Yod1	NM_178691.2	YOD1 OTU deubiquitinating enzyme 1 homologue (S. cerevisiae)NA 9930028C20 gene	AGGGATGATACGTGGGGGGGGGCAATCGAGATCTCAATCCTGTCTAAGTTTTACCAATGTGAAATATGTGTAGTAGATACACAGACAGTCAGAATTGATCGTTTTGGGGAAGATGCAGGATATACCAAAAGAGTTCTGCTTATCTACGATGGCATTCACTACGATCCGCTTCAGCGTAAC
642032	2.944	0.0374	1190005F20Rik	null	RIKEN cDNA 1190005F20 gene	CTTATTGTGAGTGAAAAGAATCACATCAAGTTCATCACACAGTAGCTAGGATTGTATTGTCAGTCGTGAGGTTTCCTGCAGAGAGCATATCAGTATTTCTCATGGTGTGCTAGAAACCCCAGGCCGTGGGGCATGTTCTGATGGCCTTCCTAGTAGCTCCTGAAGCCTGGGAAAAGGAGC
780025	2.972	0.0293	4930529M08Rik	NM_175280.2	RIKEN cDNA 4930529M08 gene	AAGGATAAGATCCCACAGAGATGAGTATGGGAGATTTCTGGATATCCCGAGATGCTGCCAGGAAGACTTTGTCTGACTTAGAAAGTGACTTTATTTTACTTTTTGAAGTTGTTTTGATGCAATTTCACACTCACAGTAAAGCTTACAAGTATAAATTCCCTAGGTACCAGAGGTTTTTCC
456695	2.98	0.0231	4930505K14Rik	null	RIKEN cDNA 4930505K14 gene	CCTTTACAAACTGAGGCATTGAAACATCAATGATGAGAACACTGCTCCTCATAAATACGTGATACAAAATGGCAGAGGTATGGCTAAGCCATTCCAGAAATTGATAGAAATTCTGTTCAAAAGTCCAAAGGTAAAATTCACTTACTGATTTTTAGGCAAATTCAAGTCAACAACTCAAAC
304938	3.021	0.0276	5730405O12Rik	null	RIKEN cDNA 5730405O12 gene	ATTTTGAACCTTGATCTCTTGATTGTAAATTGATATAGGAGGGCTCTGCCCACTACAGGCAACACCATTCTCTAGTAAGGGATCTTCAAGTGTATATAAAAGTTCATGAGTCTTCATGCCAGCCAACAAGCAGCAACCTCTGTGGTCCCTACCCTACATCCTCGTGATGTGAGTTCCATG
652183	3.021	0.00403	Aggf1	NM_025630.2	angiogenic factor with G patch and FHA domains 1	AGACAGAGAGCCAAGCTCCTTGGGCGATTTCAGATTATTACTATCAGACATGTTATAATGACGACAGTCTTCCCAGTAAAGAGACGGAGCTGTGTGTACAGCAGAGTCAGTGTGCTCAGGCTTCCGCTCTTGATCCTCAGGACGAGTCACACATAGACAGCGGGAGTTATGCTGGTGCTG
705683	3.067	0.00343	Pot1b	null	protection of telomeres 1B	ACTTTTTTGTCCTAAATGCCATTTATTGCAAGAAATTCCATCTGAGGAAAATGTGGATAAAATTTTACAAGATGCTACAGCTACAGCCCCAGACTGCAAGCTGCAAGATACACCATTGTATGACTCAGAGGTCTGGACCACTGAAGGCCAAGGAGGACGGCAGGTTGCTGTCCATTTTGT
862084	3.105	0.0438	Gramd4	NM_172611.1	GRAM domain containing 4	GACCACTCTTGTCTCCTTCAGCTTGTCCCGAGTCCTTCAGATGTCACTGAGATTGCTTTTTTGAAGAAACAGAAGATTATATTTTTTACAGAGAGCAAGCTGTCTTTCTTATTTTTGTACCATTTTTCAAATGTAATTTTTACCTTTGCTCCAACGCTCGTTTGCCGGCGTAGGTGTGAG
831829	3.125	0.0288	Ccdc28a	NM_144820.1	coiled-coil domain containing 28A	GGACACAGTACAGGGTGCTGTTCTGTGAGCAGACACCAGCTCCTTTAGCATCTTAATCGTGGACTACTGCTCTCTAGAACTGGGAGAAATGAGTTTCTTTTTTCTGCAAGCCACTAATTTAATGATATTTTATTATAAGAACCCAAATAGACTAAGACAAGGGGTGAACAATTCTACTTT
786159	3.177	0.00292	Ahcyl2	NM_021414.3	S-adenosylhomocysteine hydrolase-like 2	ATTTGTGCTCTCCATCACTGCTACCACTCAGGCTCTCGCCTTGATAGAACTTTACAATGCTCCTGAGGGTCGCTATAAGCAAGATGTGTACCTGCTACCCAAGAAAATGGATGAGTATGTGGCAAGCCTACACCTGCCCACCTTTGATGCCCACCTGACAGAGCTAACAGATGAACAAGC
576988	3.193	0.0208	2810021J22Rik	null	RIKEN cDNA 2810021J22 gene	TCTGGACTTCAGTGCTGAACGTGGACCACAGCACGGCCAGTGTGCCCAGCATGGCGAAGCCTTCGATGTGTGCACTGTATGGACGCGTACAGTGTTTCCTTTGGGAGACAGCTCGACGAATACCTTTGATAAGTTGGCTCTTACTGCCCAAGAGGGGACTCACATAAGGGAGGAAACTTT
755758	3.193	0.0316	Vnn1	NM_011704.1	vanin 1	AGATGAGGTTTATGCCTTTGGAGCCTTTGATGGGCTGCACACCGTGGAAGGGCAGTACTACCTACAGATCTGCATCCTGCTAAAATGTAAAACTACCAATTTACGCACCTGTGGTAGTTCAGTGGACACGGCTTTTACCAGGTTTGAAATGTTCTCGCTCAGCGGCACTTTTGGAACCCG
375317	3.275	0.0017	Setmar	NM_178391.2	SET domain and mariner transposase fusion gene	CAAATTACATCATCGCCGTCAGAGAACACATTTACAGTGGACAGATCATGGAAACATTTGTCGACCCTACCTACATAGGAAATATTGGGAGATTCCTCAACCATTCTTGTGAACCAAATCTGTTGATGATTCCTGTCCGAATTGACTCAATGGTACCCAAGCTGGCACTTTTCGCAGCCA
515079	3.292	0.0325	Dis3l2	NM_153530.1	DIS3 mitotic control homolog (S. cerevisiae)-like 2	AAGACGCCACCTTGGAACCAGTAATGAACCATCCTGACTACAAGCTGAACCTTCGGTCTCCGGGGACCCCCAGAGGTGTGTCCTCTGTGGTTGGCCCGAGTGCTGTTGGTGCTTCGCCAGGTGACAAAAAGTCAAAGAACAAGTCCATGCGAGGGAAGAAAAAGAGCATATTTGAAACCT
906799	3.313	0.00339	E4f1	NM_007893.1	E4F transcription factor 1	CTGGCTTCAGCGATCAGTGAGGGTACTGTGCTCACAGCCCGGGCAGGTCCAAACAGTACTGAACAGGCCACTGTGACAATGGTGTCATCAGAGGACATAGAGATCCTTGAGCACGGAGGAGAGCTGGTCATTGCTTCACCAGAGGGCCAGCTTGAGGTACAGACGGTCATCGTATAGTTT
438223	3.315	0.0169	2900093K20Rik	null	RIKEN cDNA 2900093K20 gene	AAAAAGCAGGATCTCATTTGTTAGACCAGCCTGAAAATCGCGTTGATTCCCCTGCCTCGGGCTCCCGTGCCTTCATTTTGAAGTATCTCTTGATAATTGAACGTCTGGAAATTAAACGGTTTCAGCGAAGGCATTTTGCTTTTGTTTTTCCAAGGATGGTTTGGGAGCATCAAGTGGGAA
926998	3.346	0.00111	Rab38	NM_028238.5	Rab38. member of RAS oncogene family	GAAGGGGAATAACAGAGCAAGGCAGAGGTCAAGCTAAGTGTGGGGATTTGTCTTGCCCTGGTGTGTCTTTGTTCAGGTATCAATTTGTTCCCGGGTGGTCTGATAGGTCTATTAAATAGAAACCATTCATGGTAGACCTAAGGGTTGTCTGTGATGTTTCTCTTCAGAGTCGTGTGCACA
676377	3.354	0.036	Pgap1	null	post-GPI attachment to proteins 1	TCTTCGCTTATGTGCTAATGATGCTGAAGACAGTCTTCGCATGCACAGCACCGTGATTAACTTGCTGACGTGGGTTGTGCTGCTCAGCATGCCGTCTCTAATCTACTGGTTAAAGAACCTTAGCTATAGCGATTCTCGGAAACACTCACACTGTTTCAGTAAAGTCCAGCCACTTCCTCT
441148	3.389	0.000448	BC048403	NM_173022.2	cDNA sequence BC048403	AGCACCTGTTCGGAGGACAGTCTCAGAAGGCCGTGCAGCCGCCACACCTTTTCCTCTGGCTGATGAAACTCAAGACCATGCTCTTGGCCAAGTTCAGCTTTTACTTCCACGAGGCGCTGAGCCGACAGACGACCGCGTCCGAAATGAAAGCGCTGACGGCCAAGGCCAACCCGGACCTCT
615421	3.402	0.0267	Kptn	NM_133727.1	kaptin	AAGAATCAAGAGATCTTGCAGACATGGACAATCCAGCAGGATGGGCCCATCTCCCGAGTGATTGTGTTCAGCCTGTCAGCCTCGGAGGCAACACAGGACAGCCCCCAGCAGGAAGGATACAGTCTGCTTGTGGCCAGCATGCTGGAGCCAGCTGTGGTGTACTGGGATCTTCTGAACAAG
760102	3.411	0.0295	Sdc1	NM_011519.1	syndecan 1	AGACCTCGGCTCCCACAGCACCTGGTCAACCTGACCATCAGCCTCCACGTGTGGAGGGTGGCGGCACTTCTGTCATCAAAGAGGTTGTCGAGGATGGAACTGCCAATCAGCTTCCCGCAGGAGAGGGCTCTGGAGAACAAGACTTCACCTTTGAAACATCTGGGGAGAACACAGCTGTGG
462774	3.44	0.0414	Ccdc69	NM_177471.2	coiled-coil domain containing 69	GATTATGGGAGTCCTGGCCCATTCTGGGAGCAAGAGCTGGAGAGTTTACACCATGTTATTGAGATGAAGAATGAACGAATTCACGAACTTGAGAAGCAGCTGTTCCTCCTGGAGATGCTGAAAGAAAAAAATCTGATCTTAGCACTGAAAAACACCACCCTGCGGCAGGAGGTTGAGGAC
575351	3.636	0.00224	Klhdc8b	NM_030075.1	kelch domain containing 8B	CTCAGGAGCTTGGGTTGGGGAGCCTTTGTCTTTAGCATAGGACACACATGCTCACACCTATTTTTATCACCATCCACTCACGAACCATAGCTAGCTCCACCTATGCCCTAGAAGTTACTAGGCCCTCTGTCAACTCTGACACGTGAAGAGCAGAGCATTGGCCTCACGGTCTACAGCTTA
779189	3.97	0.0169	Tmem104	null	transmembrane protein 104	TGTGCTGGGGCCCCCTGCGCCGGGTGGATGTCTACCGAATCTATCTGGCCATCTTCACCGTCCTTCTTGGCCCGTTCACCTTCTTTGATGTCCAGAAGACTAAGTACCTGCAGATCTTGACCTCTATGATGAGATGGATCGCCTTTGCCATCATGATTGTGCTGGCCCTGGTGCGCATCG
308725	4.238	0.0152	Senp8	null	SUMO/sentrin specific peptidase 8	TTGGGTTATTTTGTTGGTGGTGGTGGTGGTTTTTTGTTTTTGTTGCTGTTGTTGTTGTTTTATTTTGTTGAAAAAGGGTTTCTCTGTGTAGCCCTGGAACTCAGGTCATGGACCATTCTGTGTTGTGCAGTTAAATACTTTAGATACCCTTAAAAATATATGTCCATGTGTTGCTATAAT
482821	4.617	0.0176	4933411E02Rik	null	RIKEN cDNA 4933411E02 gene	TGCTGAACTGCACAGTGCTTTAACAACAAGCTTAGCTTTACTTCTTATAAAAGTGTATGGATGAAAAAAAAGTAATCATGAAGAACAGCTGGACACTTCAAATAGCACAAACTTTGAAATTGCTTCCTCCATTAAAACAAAAAGCAAAGTGGGACCAAAGTCCTTCTTCCTTTCTCCTTC
464717	4.622	0.00766	Dyrk1b	NM_010092.1	dual-specificity tyrosine-(Y)-phosphorylation regulated kinase 1b	CCGGCGCCCCTTGACACCTGCCCCTCCTCTAGCACCGCCAGCTCCATCTCCAGCTCTGGAGGTTCCAGTGGCTCCTCCAACGACAACAGAGCCTACCGATACAGCAACCGATATTGTGGGGGCCCAGGGCCCCCCATCACTGACTGTGAGATGAACAGCCCCCAGGTCCTACCCTCCCAG
