# Supplementary material for: Octamer-binding factor 6 (Oct-6/Pou3f1) is induced by interferon and contributes to dsRNA-mediated transcriptional responses
Source: BMC Cell Biol. 2010 Aug 5;11:61. doi: 10.1186/1471-2121-11-61 (PMC2924845; doi:10.1186/1471-2121-11-61)
Supplement: Additional file 9 — 3A (sheet 1): Gene Ontology categories up-regulated by poly(I:C) treatment in WT cells (p <0.05); 3B (sheet 2): Gene Ontology categories down-regulated by poly(I:C) treatment in WT cells (p <0.05). [file 1471-2121-11-61-S9.XLS]

## Sheet: Suppl_tab3A_up-regulated
Supplemental table 3 A: Gene Ontology categories up-regulated by poly(I:C) treatment in WT cells (p<0.05)
Category	p-Value	Genes in Category	% of Genes in Category	Genes in List in Category	% of Genes in List in Category
GO:9607: response to biotic stimulus	3.1e-67	711	5.204	163	24.22
GO:6952: defense response	5.95e-60	680	4.977	151	22.44
GO:6955: immune response	6.66e-53	558	4.084	129	19.17
GO:43207: response to external biotic stimulus	4.3e-32	377	2.759	83	12.33
GO:9613: response to pest. pathogen or parasite	2.03e-31	358	2.62	80	11.89
GO:9605: response to external stimulus	1.08e-24	539	3.945	89	13.22
GO:9615: response to virus	6.37e-23	45	0.329	26	3.863
GO:6950: response to stress	6.55e-17	790	5.782	96	14.26
GO:9611: response to wounding	2.26e-13	265	1.94	45	6.686
GO:6954: inflammatory response	3.29e-13	143	1.047	32	4.755
GO:45087: innate immune response	3.55e-13	54	0.395	20	2.972
GO:19883: antigen presentation. endogenous antigen	1.97e-11	13	0.0952	10	1.486
GO:6915: apoptosis	7.41e-11	469	3.433	58	8.618
GO:16265: death	1.19e-10	513	3.755	61	9.064
GO:12501: programmed cell death	1.58e-10	478	3.499	58	8.618
GO:50896: response to stimulus	1.69e-10	2408	17.63	183	27.19
GO:8219: cell death	1.76e-10	505	3.696	60	8.915
GO:19882: antigen presentation	2.66e-10	40	0.293	15	2.229
GO:19885: antigen processing. endogenous antigen via MHC class I	3.12e-10	12	0.0878	9	1.337
GO:42107: cytokine metabolism	1.27e-08	51	0.373	15	2.229
GO:30333: antigen processing	1.69e-08	32	0.234	12	1.783
GO:50776: regulation of immune response	1.92e-08	102	0.747	21	3.12
GO:42981: regulation of apoptosis	3.25e-07	291	2.13	36	5.349
GO:42089: cytokine biosynthesis	4.55e-07	49	0.359	13	1.932
GO:50874: organismal physiological process	4.67e-07	2154	15.77	154	22.88
GO:7243: protein kinase cascade	5.01e-07	165	1.208	25	3.715
GO:1817: regulation of cytokine production	5.24e-07	42	0.307	12	1.783
GO:1816: cytokine production	5.37e-07	66	0.483	15	2.229
GO:43067: regulation of programmed cell death	5.82e-07	298	2.181	36	5.349
GO:7249: I-kappaB kinase/NF-kappaB cascade	1.36e-06	31	0.227	10	1.486
GO:42035: regulation of cytokine biosynthesis	1.81e-06	39	0.285	11	1.634
GO:42330: taxis	1.86e-06	101	0.739	18	2.675
GO:6935: chemotaxis	1.86e-06	101	0.739	18	2.675
GO:45595: regulation of cell differentiation	2.57e-06	124	0.908	20	2.972
GO:48534: hemopoietic or lymphoid organ development	3.07e-06	170	1.244	24	3.566
GO:43065: positive regulation of apoptosis	6.11e-06	131	0.959	20	2.972
GO:51239: regulation of organismal physiological process	6.76e-06	166	1.215	23	3.418
GO:43068: positive regulation of programmed cell death	7.72e-06	133	0.974	20	2.972
GO:16064: humoral defense mechanism (sensu Vertebrata)	1.37e-05	65	0.476	13	1.932
GO:50793: regulation of development	1.98e-05	165	1.208	22	3.269
GO:48518: positive regulation of biological process	2.1e-05	596	4.362	53	7.875
GO:30097: hemopoiesis	2.15e-05	154	1.127	21	3.12
GO:7242: intracellular signaling cascade	3.29e-05	809	5.922	66	9.807
GO:50778: positive regulation of immune response	3.7e-05	71	0.52	13	1.932
GO:6917: induction of apoptosis	4.12e-05	103	0.754	16	2.377
GO:12502: induction of programmed cell death	4.12e-05	103	0.754	16	2.377
GO:48522: positive regulation of cellular process	7e-05	501	3.667	45	6.686
GO:19221: cytokine and chemokine mediated signaling pathway	7.41e-05	30	0.22	8	1.189
GO:51242: positive regulation of cellular physiological process	8.45e-05	460	3.367	42	6.241
GO:44267: cellular protein metabolism	9.87e-05	2902	21.24	183	27.19
GO:6959: humoral immune response	0.000107	89	0.651	14	2.08
GO:51240: positive regulation of organismal physiological process	0.000117	79	0.578	13	1.932
GO:19538: protein metabolism	0.000137	2919	21.37	183	27.19
GO:51094: positive regulation of development	0.000144	60	0.439	11	1.634
GO:16567: protein ubiquitination	0.000145	201	1.471	23	3.418
GO:43119: positive regulation of physiological process	0.000172	475	3.477	42	6.241
GO:9057: macromolecule catabolism	0.000184	286	2.093	29	4.309
GO:44260: cellular macromolecule metabolism	0.000185	2935	21.48	183	27.19
GO:43281: regulation of caspase activity	0.000193	34	0.249	8	1.189
GO:30163: protein catabolism	0.00023	181	1.325	21	3.12
GO:6464: protein modification	0.000244	1479	10.83	102	15.16
GO:6919: caspase activation	0.000255	27	0.198	7	1.04
GO:9891: positive regulation of biosynthesis	0.000295	36	0.264	8	1.189
GO:51345: positive regulation of hydrolase activity	0.000326	28	0.205	7	1.04
GO:43280: positive regulation of caspase activity	0.000326	28	0.205	7	1.04
GO:45454: cell redox homeostasis	0.000348	8	0.0586	4	0.594
GO:44265: cellular macromolecule catabolism	0.00038	256	1.874	26	3.863
GO:19941: modification-dependent protein catabolism	0.000381	124	0.908	16	2.377
GO:42108: positive regulation of cytokine biosynthesis	0.000411	29	0.212	7	1.04
GO:1819: positive regulation of cytokine production	0.000411	29	0.212	7	1.04
GO:43412: biopolymer modification	0.00045	1522	11.14	103	15.3
GO:44257: cellular protein catabolism	0.000453	151	1.105	18	2.675
GO:51603: proteolysis during cellular protein catabolism	0.000453	151	1.105	18	2.675
GO:6512: ubiquitin cycle	0.000455	513	3.755	43	6.389
GO:8228: opsonization	0.000459	4	0.0293	3	0.446
GO:45597: positive regulation of cell differentiation	0.000482	48	0.351	9	1.337
GO:43285: biopolymer catabolism	0.000513	192	1.405	21	3.12
GO:16066: cellular defense response (sensu Vertebrata)	0.000629	40	0.293	8	1.189
GO:42087: cell-mediated immune response	0.000636	31	0.227	7	1.04
GO:43085: positive regulation of enzyme activity	0.000678	94	0.688	13	1.932
GO:9889: regulation of biosynthesis	0.000686	106	0.776	14	2.08
GO:30099: myeloid cell differentiation	0.000742	72	0.527	11	1.634
GO:45727: positive regulation of protein biosynthesis	0.00078	32	0.234	7	1.04
GO:30316: osteoclast differentiation	0.000793	16	0.117	5	0.743
GO:6417: regulation of protein biosynthesis	0.000831	96	0.703	13	1.932
GO:48519: negative regulation of biological process	0.000871	691	5.058	53	7.875
GO:31328: positive regulation of cellular biosynthesis	0.000949	33	0.242	7	1.04
GO:45766: positive regulation of angiogenesis	0.0011	5	0.0366	3	0.446
GO:7250: activation of NF-kappaB-inducing kinase	0.0011	5	0.0366	3	0.446
GO:30224: monocyte differentiation	0.00111	25	0.183	6	0.892
GO:50777: negative regulation of immune response	0.00111	25	0.183	6	0.892
GO:31326: regulation of cellular biosynthesis	0.00122	100	0.732	13	1.932
GO:6508: proteolysis	0.00149	609	4.458	47	6.984
GO:6968: cellular defense response	0.00153	67	0.49	10	1.486
GO:30217: T cell differentiation	0.0017	27	0.198	6	0.892
GO:42088: T-helper 1 type immune response	0.0017	27	0.198	6	0.892
GO:6471: protein amino acid ADP-ribosylation	0.00187	19	0.139	5	0.743
GO:42036: negative regulation of cytokine biosynthesis	0.00213	6	0.0439	3	0.446
GO:42269: regulation of natural killer cell mediated cytotoxicity	0.00213	6	0.0439	3	0.446
GO:42267: natural killer cell mediated cytotoxicity	0.00213	6	0.0439	3	0.446
GO:1818: negative regulation of cytokine production	0.00213	6	0.0439	3	0.446
GO:8632: apoptotic program	0.00218	48	0.351	8	1.189
GO:51336: regulation of hydrolase activity	0.00223	59	0.432	9	1.337
GO:50779: RNA destabilization	0.00242	2	0.0146	2	0.297
GO:48004: antigen presentation. endogenous peptide antigen	0.00242	2	0.0146	2	0.297
GO:50790: regulation of enzyme activity	0.00281	163	1.193	17	2.526
GO:43118: negative regulation of physiological process	0.00286	547	4.004	42	6.241
GO:45670: regulation of osteoclast differentiation	0.00292	13	0.0952	4	0.594
GO:45637: regulation of myeloid cell differentiation	0.00301	30	0.22	6	0.892
GO:48523: negative regulation of cellular process	0.00339	635	4.648	47	6.984
GO:45075: regulation of interleukin-12 biosynthesis	0.00359	7	0.0512	3	0.446
GO:42090: interleukin-12 biosynthesis	0.00359	7	0.0512	3	0.446
GO:45351: interferon type I biosynthesis	0.00359	7	0.0512	3	0.446
GO:51023: regulation of immunoglobulin secretion	0.00359	7	0.0512	3	0.446
GO:42830: defense response to pathogenic bacteria	0.00359	7	0.0512	3	0.446
GO:50766: positive regulation of phagocytosis	0.00374	22	0.161	5	0.743
GO:50764: regulation of phagocytosis	0.00374	22	0.161	5	0.743
GO:45655: regulation of monocyte differentiation	0.00393	14	0.102	4	0.594
GO:46649: lymphocyte activation	0.00419	128	0.937	14	2.08
GO:51241: negative regulation of organismal physiological process	0.00422	32	0.234	6	0.892
GO:51243: negative regulation of cellular physiological process	0.00463	529	3.872	40	5.944
GO:45321: immune cell activation	0.00491	144	1.054	15	2.229
GO:9056: catabolism	0.00518	516	3.777	39	5.795
GO:1775: cell activation	0.00523	145	1.061	15	2.229
GO:1910: regulation of immune cell mediated cytotoxicity	0.00553	8	0.0586	3	0.446
GO:31341: regulation of cell killing	0.00553	8	0.0586	3	0.446
GO:6857: oligopeptide transport	0.00553	8	0.0586	3	0.446
GO:45807: positive regulation of endocytosis	0.00556	24	0.176	5	0.743
GO:51050: positive regulation of transport	0.00577	34	0.249	6	0.892
GO:6958: complement activation. classical pathway	0.00577	34	0.249	6	0.892
GO:51246: regulation of protein metabolism	0.00631	191	1.398	18	2.675
GO:45580: regulation of T cell differentiation	0.00661	16	0.117	4	0.594
GO:45638: negative regulation of myeloid cell differentiation	0.00661	16	0.117	4	0.594
GO:45663: positive regulation of myoblast differentiation	0.00703	3	0.022	2	0.297
GO:45601: regulation of endothelial cell differentiation	0.00703	3	0.022	2	0.297
GO:45603: positive regulation of endothelial cell differentiation	0.00703	3	0.022	2	0.297
GO:45073: regulation of chemokine biosynthesis	0.00703	3	0.022	2	0.297
GO:42033: chemokine biosynthesis	0.00703	3	0.022	2	0.297
GO:50755: chemokine metabolism	0.00703	3	0.022	2	0.297
GO:42270: protection from natural killer cell mediated cytotoxicity	0.00703	3	0.022	2	0.297
GO:6927: programmed cell death. transformed cells	0.00703	3	0.022	2	0.297
GO:42771: DNA damage response. signal transduction by p53 class mediator resulting in induction of apoptosis	0.00703	3	0.022	2	0.297
GO:1660: fever	0.00703	3	0.022	2	0.297
GO:15860: purine nucleoside transport	0.00703	3	0.022	2	0.297
GO:46627: negative regulation of insulin receptor signaling pathway	0.00703	3	0.022	2	0.297
GO:30154: cell differentiation	0.00764	871	6.375	59	8.767
GO:6956: complement activation	0.0077	47	0.344	7	1.04
GO:7264: small GTPase mediated signal transduction	0.00777	240	1.757	21	3.12
GO:42110: T cell activation	0.00785	71	0.52	9	1.337
GO:45446: endothelial cell differentiation	0.008	9	0.0659	3	0.446
GO:8630: DNA damage response. signal transduction resulting in induction of apoptosis	0.008	9	0.0659	3	0.446
GO:15833: peptide transport	0.008	9	0.0659	3	0.446
GO:1906: cell killing	0.00831	17	0.124	4	0.594
GO:1909: immune cell mediated cytotoxicity	0.00831	17	0.124	4	0.594
GO:44248: cellular catabolism	0.00928	419	3.067	32	4.755
GO:51247: positive regulation of protein metabolism	0.00966	49	0.359	7	1.04
GO:45058: T cell selection	0.0103	18	0.132	4	0.594
GO:50794: regulation of cellular process	0.0106	2851	20.87	165	24.52
GO:19438: aromatic compound biosynthesis	0.011	10	0.0732	3	0.446
GO:48305: immunoglobulin secretion	0.011	10	0.0732	3	0.446
GO:51244: regulation of cellular physiological process	0.0117	2706	19.81	157	23.33
GO:48535: lymph node development	0.0125	19	0.139	4	0.594
GO:74: regulation of progression through cell cycle	0.0129	315	2.306	25	3.715
GO:45682: regulation of epidermis development	0.0136	4	0.0293	2	0.297
GO:45604: regulation of epidermal cell differentiation	0.0136	4	0.0293	2	0.297
GO:46638: positive regulation of alpha-beta T cell differentiation	0.0136	4	0.0293	2	0.297
GO:46637: regulation of alpha-beta T cell differentiation	0.0136	4	0.0293	2	0.297
GO:46632: alpha-beta T cell differentiation	0.0136	4	0.0293	2	0.297
GO:1911: negative regulation of immune cell mediated cytotoxicity	0.0136	4	0.0293	2	0.297
GO:45953: negative regulation of natural killer cell mediated cytotoxicity	0.0136	4	0.0293	2	0.297
GO:31342: negative regulation of cell killing	0.0136	4	0.0293	2	0.297
GO:46635: positive regulation of alpha-beta T cell activation	0.0136	4	0.0293	2	0.297
GO:46634: regulation of alpha-beta T cell activation	0.0136	4	0.0293	2	0.297
GO:46626: regulation of insulin receptor signaling pathway	0.0136	4	0.0293	2	0.297
GO:6983: ER overload response	0.0136	4	0.0293	2	0.297
GO:51248: negative regulation of protein metabolism	0.0141	65	0.476	8	1.189
GO:6511: ubiquitin-dependent protein catabolism	0.0143	119	0.871	12	1.783
GO:50708: regulation of protein secretion	0.0146	11	0.0805	3	0.446
GO:9618: response to pathogenic bacteria	0.0146	11	0.0805	3	0.446
GO:42829: defense response to pathogen	0.0146	11	0.0805	3	0.446
GO:6401: RNA catabolism	0.0146	30	0.22	5	0.743
GO:45582: positive regulation of T cell differentiation	0.0188	12	0.0878	3	0.446
GO:50863: regulation of T cell activation	0.02	44	0.322	6	0.892
GO:8635: caspase activation via cytochrome c	0.0219	5	0.0366	2	0.297
GO:15858: nucleoside transport	0.0219	5	0.0366	2	0.297
GO:186: activation of MAPKK activity	0.0219	5	0.0366	2	0.297
GO:30330: DNA damage response. signal transduction by p53 class mediator	0.0219	5	0.0366	2	0.297
GO:50791: regulation of physiological process	0.0225	2797	20.47	159	23.63
GO:50789: regulation of biological process	0.0231	3089	22.61	174	25.85
GO:45619: regulation of lymphocyte differentiation	0.0245	23	0.168	4	0.594
GO:15749: monosaccharide transport	0.0245	23	0.168	4	0.594
GO:8645: hexose transport	0.0245	23	0.168	4	0.594
GO:46651: lymphocyte proliferation	0.0269	47	0.344	6	0.892
GO:31327: negative regulation of cellular biosynthesis	0.0288	14	0.102	3	0.446
GO:17148: negative regulation of protein biosynthesis	0.0288	14	0.102	3	0.446
GO:45892: negative regulation of transcription. DNA-dependent	0.0296	132	0.966	12	1.783
GO:51249: regulation of lymphocyte activation	0.0297	61	0.446	7	1.04
GO:50865: regulation of cell activation	0.0297	61	0.446	7	1.04
GO:9892: negative regulation of metabolism	0.0303	258	1.888	20	2.972
GO:6909: phagocytosis	0.0304	36	0.264	5	0.743
GO:45669: positive regulation of osteoblast differentiation	0.0318	6	0.0439	2	0.297
GO:45671: negative regulation of osteoclast differentiation	0.0318	6	0.0439	2	0.297
GO:45084: positive regulation of interleukin-12 biosynthesis	0.0318	6	0.0439	2	0.297
GO:46631: alpha-beta T cell activation	0.0318	6	0.0439	2	0.297
GO:51347: positive regulation of transferase activity	0.0323	49	0.359	6	0.892
GO:45860: positive regulation of protein kinase activity	0.0323	49	0.359	6	0.892
GO:8285: negative regulation of cell proliferation	0.033	76	0.556	8	1.189
GO:30098: lymphocyte differentiation	0.0346	63	0.461	7	1.04
GO:45621: positive regulation of lymphocyte differentiation	0.0348	15	0.11	3	0.446
GO:184: mRNA catabolism. nonsense-mediated decay	0.0348	15	0.11	3	0.446
GO:19724: B cell mediated immunity	0.0348	15	0.11	3	0.446
GO:6904: vesicle docking during exocytosis	0.0348	15	0.11	3	0.446
GO:48278: vesicle docking	0.0348	15	0.11	3	0.446
GO:45596: negative regulation of cell differentiation	0.0352	50	0.366	6	0.892
GO:42742: defense response to bacteria	0.0352	50	0.366	6	0.892
GO:6953: acute-phase response	0.0368	26	0.19	4	0.594
GO:30100: regulation of endocytosis	0.0374	38	0.278	5	0.743
GO:43283: biopolymer metabolism	0.0401	2424	17.74	137	20.36
GO:1649: osteoblast differentiation	0.0413	16	0.117	3	0.446
GO:6402: mRNA catabolism	0.0416	27	0.198	4	0.594
GO:7379: segment specification	0.0431	7	0.0512	2	0.297
GO:30308: negative regulation of cell growth	0.0431	7	0.0512	2	0.297
GO:45792: negative regulation of cell size	0.0431	7	0.0512	2	0.297
GO:30856: regulation of epithelial cell differentiation	0.0431	7	0.0512	2	0.297
GO:45656: negative regulation of monocyte differentiation	0.0431	7	0.0512	2	0.297
GO:45661: regulation of myoblast differentiation	0.0431	7	0.0512	2	0.297
GO:45408: regulation of interleukin-6 biosynthesis	0.0431	7	0.0512	2	0.297
GO:9435: NAD biosynthesis	0.0431	7	0.0512	2	0.297
GO:8625: induction of apoptosis via death domain receptors	0.0431	7	0.0512	2	0.297
GO:31649: heat generation	0.0431	7	0.0512	2	0.297
GO:48002: antigen presentation. peptide antigen	0.0431	7	0.0512	2	0.297
GO:7157: heterophilic cell adhesion	0.0431	7	0.0512	2	0.297
GO:8643: carbohydrate transport	0.0453	40	0.293	5	0.743
GO:50727: regulation of inflammatory response	0.0467	28	0.205	4	0.594
GO:45061: thymic T cell selection	0.0483	17	0.124	3	0.446
GO:9890: negative regulation of biosynthesis	0.0483	17	0.124	3	0.446
GO:6801: superoxide metabolism	0.0483	17	0.124	3	0.446
GO:1946: lymphangiogenesis	0.0493	1	0.00732	1	0.149
GO:42488: positive regulation of odontogenesis (sensu Vertebrata)	0.0493	1	0.00732	1	0.149
GO:42482: positive regulation of odontogenesis	0.0493	1	0.00732	1	0.149
GO:45063: T-helper 1 cell differentiation	0.0493	1	0.00732	1	0.149
GO:42492: gamma-delta T cell differentiation	0.0493	1	0.00732	1	0.149
GO:45586: regulation of gamma-delta T cell differentiation	0.0493	1	0.00732	1	0.149
GO:45588: positive regulation of gamma-delta T cell differentiation	0.0493	1	0.00732	1	0.149
GO:45062: extrathymic T cell selection	0.0493	1	0.00732	1	0.149
GO:42518: negative regulation of tyrosine phosphorylation of Stat3 protein	0.0493	1	0.00732	1	0.149
GO:9073: aromatic amino acid family biosynthesis	0.0493	1	0.00732	1	0.149
GO:19478: D-amino acid catabolism	0.0493	1	0.00732	1	0.149
GO:46416: D-amino acid metabolism	0.0493	1	0.00732	1	0.149
GO:45079: negative regulation of chemokine biosynthesis	0.0493	1	0.00732	1	0.149
GO:45083: negative regulation of interleukin-12 biosynthesis	0.0493	1	0.00732	1	0.149
GO:45359: positive regulation of interferon-beta biosynthesis	0.0493	1	0.00732	1	0.149
GO:6447: regulation of translational initiation by iron	0.0493	1	0.00732	1	0.149
GO:45994: positive regulation of translational initiation by iron	0.0493	1	0.00732	1	0.149
GO:45948: positive regulation of translational initiation	0.0493	1	0.00732	1	0.149
GO:45946: positive regulation of translation	0.0493	1	0.00732	1	0.149
GO:45210: FasL biosynthesis	0.0493	1	0.00732	1	0.149
GO:19081: viral protein biosynthesis	0.0493	1	0.00732	1	0.149
GO:1561: fatty acid alpha-oxidation	0.0493	1	0.00732	1	0.149
GO:42789: mRNA transcription from RNA polymerase II promoter	0.0493	1	0.00732	1	0.149
GO:9299: mRNA transcription	0.0493	1	0.00732	1	0.149
GO:46645: positive regulation of gamma-delta T cell activation	0.0493	1	0.00732	1	0.149
GO:46643: regulation of gamma-delta T cell activation	0.0493	1	0.00732	1	0.149
GO:1866: NK T cell proliferation	0.0493	1	0.00732	1	0.149
GO:46629: gamma-delta T cell activation	0.0493	1	0.00732	1	0.149
GO:15761: mannose transport	0.0493	1	0.00732	1	0.149
GO:30575: nuclear body organization and biogenesis	0.0493	1	0.00732	1	0.149
GO:30578: PML body organization and biogenesis	0.0493	1	0.00732	1	0.149
GO:9597: detection of virus	0.0493	1	0.00732	1	0.149
GO:45746: negative regulation of Notch signaling pathway	0.0493	1	0.00732	1	0.149
GO:48017: inositol lipid-mediated signaling	0.0493	1	0.00732	1	0.149
GO:19080: viral genome expression	0.0493	1	0.00732	1	0.149
GO:50792: regulation of viral life cycle	0.0493	1	0.00732	1	0.149
GO:48525: negative regulation of viral life cycle	0.0493	1	0.00732	1	0.149
GO:50691: regulation of antiviral response by host	0.0493	1	0.00732	1	0.149
GO:165: MAPKKK cascade	0.0494	97	0.71	9	1.337
GO:31324: negative regulation of cellular metabolism	0.05	207	1.515	16	2.377

## Sheet: Suppl_tab3B_down-regulated
Supplemental table 3 B: Gene Ontology categories down-regulated by poly(I:C) treatment in WT cells (p<0.05)
Category	p-Value	Genes in Category	% of Genes in Category	Genes in List in Category	% of Genes in List in Category
GO:50875: cellular physiological process	1.15e-29	9300	68.07	1109	81.01
GO:6259: DNA metabolism	4.57e-28	520	3.806	138	10.08
GO:44238: primary metabolism	3.4e-27	6143	44.96	804	58.73
GO:44237: cellular metabolism	1.76e-25	6427	47.04	826	60.34
GO:8152: metabolism	7.04e-25	6804	49.8	861	62.89
GO:43170: macromolecule metabolism	1.51e-23	3860	28.25	549	40.1
GO:43283: biopolymer metabolism	1.08e-22	2424	17.74	381	27.83
GO:7049: cell cycle	4.02e-21	607	4.443	138	10.08
GO:278: mitotic cell cycle	4.97e-17	181	1.325	59	4.31
GO:279: M phase	7.24e-17	172	1.259	57	4.164
GO:6139: nucleobase, nucleoside, nucleotide and nucleic acid metabolism	7.46e-17	2837	20.77	407	29.73
GO:51301: cell division	3.97e-16	199	1.457	61	4.456
GO:7067: mitosis	7.83e-15	122	0.893	44	3.214
GO:87: M phase of mitotic cell cycle	1.1e-14	123	0.9	44	3.214
GO:6281: DNA repair	9.04e-13	153	1.12	47	3.433
GO:51276: chromosome organization and biogenesis	1.51e-12	265	1.94	66	4.821
GO:9058: biosynthesis	3.05e-12	1123	8.22	184	13.44
GO:6974: response to DNA damage stimulus	5.25e-12	188	1.376	52	3.798
GO:6323: DNA packaging	1.33e-11	240	1.757	60	4.383
GO:9719: response to endogenous stimulus	1.93e-11	194	1.42	52	3.798
GO:6996: organelle organization and biogenesis	1.66e-10	928	6.793	153	11.18
GO:6260: DNA replication	2.65e-10	105	0.769	34	2.484
GO:7001: chromosome organization and biogenesis (sensu Eukaryota)	9.43e-10	252	1.845	58	4.237
GO:16070: RNA metabolism	2.25e-09	386	2.825	77	5.625
GO:44249: cellular biosynthesis	3.09e-09	998	7.305	157	11.47
GO:16126: sterol biosynthesis	1.49e-08	25	0.183	14	1.023
GO:7059: chromosome segregation	3.63e-08	34	0.249	16	1.169
GO:6396: RNA processing	4.59e-08	306	2.24	62	4.529
GO:6364: rRNA processing	1.37e-07	41	0.3	17	1.242
GO:16072: rRNA metabolism	2.08e-07	42	0.307	17	1.242
GO:6695: cholesterol biosynthesis	2.43e-07	22	0.161	12	0.877
GO:6325: establishment and/or maintenance of chromatin architecture	3.93e-07	220	1.61	47	3.433
GO:16125: sterol metabolism	1.9e-06	58	0.425	19	1.388
GO:8610: lipid biosynthesis	3.48e-06	182	1.332	39	2.849
GO:6082: organic acid metabolism	3.87e-06	406	2.972	70	5.113
GO:19752: carboxylic acid metabolism	3.87e-06	406	2.972	70	5.113
GO:16043: cell organization and biogenesis	3.89e-06	1705	12.48	225	16.44
GO:6066: alcohol metabolism	4.46e-06	211	1.544	43	3.141
GO:7582: physiological process	6.29e-06	11056	80.93	1167	85.24
GO:51258: protein polymerization	6.39e-06	37	0.271	14	1.023
GO:6270: DNA replication initiation	9.13e-06	10	0.0732	7	0.511
GO:30705: cytoskeleton-dependent intracellular transport	1.84e-05	96	0.703	24	1.753
GO:6631: fatty acid metabolism	2.17e-05	135	0.988	30	2.191
GO:74: regulation of progression through cell cycle	2.88e-05	315	2.306	55	4.018
GO:7018: microtubule-based movement	3.28e-05	93	0.681	23	1.68
GO:9156: ribonucleoside monophosphate biosynthesis	3.36e-05	15	0.11	8	0.584
GO:44255: cellular lipid metabolism	3.81e-05	387	2.833	64	4.675
GO:8203: cholesterol metabolism	4.99e-05	54	0.395	16	1.169
GO:9124: nucleoside monophosphate biosynthesis	6.13e-05	16	0.117	8	0.584
GO:9161: ribonucleoside monophosphate metabolism	6.13e-05	16	0.117	8	0.584
GO:7052: mitotic spindle organization and biogenesis	6.44e-05	9	0.0659	6	0.438
GO:7017: microtubule-based process	7.28e-05	171	1.252	34	2.484
GO:16568: chromatin modification	7.97e-05	124	0.908	27	1.972
GO:6461: protein complex assembly	8e-05	151	1.105	31	2.264
GO:19538: protein metabolism	8.58e-05	2919	21.37	348	25.42
GO:6913: nucleocytoplasmic transport	8.75e-05	105	0.769	24	1.753
GO:44267: cellular protein metabolism	9.02e-05	2902	21.24	346	25.27
GO:723: telomere maintenance	9.53e-05	21	0.154	9	0.657
GO:6166: purine ribonucleoside salvage	0.0001	4	0.0293	4	0.292
GO:43101: purine salvage	0.0001	4	0.0293	4	0.292
GO:43174: nucleoside salvage	0.0001	4	0.0293	4	0.292
GO:44260: cellular macromolecule metabolism	0.000104	2935	21.48	349	25.49
GO:9123: nucleoside monophosphate metabolism	0.000106	17	0.124	8	0.584
GO:9059: macromolecule biosynthesis	0.000115	662	4.846	96	7.012
GO:6261: DNA-dependent DNA replication	0.000125	31	0.227	11	0.804
GO:42254: ribosome biogenesis and assembly	0.00013	141	1.032	29	2.118
GO:6333: chromatin assembly or disassembly	0.000135	121	0.886	26	1.899
GO:75: cell cycle checkpoint	0.000147	22	0.161	9	0.657
GO:17038: protein import	0.00016	59	0.432	16	1.169
GO:6412: protein biosynthesis	0.000168	602	4.406	88	6.428
GO:6446: regulation of translational initiation	0.000174	18	0.132	8	0.584
GO:70: mitotic sister chromatid segregation	0.000182	14	0.102	7	0.511
GO:819: sister chromatid segregation	0.000182	14	0.102	7	0.511
GO:7051: spindle organization and biogenesis	0.000182	14	0.102	7	0.511
GO:51327: M phase of meiotic cell cycle	0.000191	54	0.395	15	1.096
GO:7126: meiosis	0.000191	54	0.395	15	1.096
GO:51321: meiotic cell cycle	0.000191	54	0.395	15	1.096
GO:6633: fatty acid biosynthesis	0.000238	55	0.403	15	1.096
GO:7028: cytoplasm organization and biogenesis	0.000274	154	1.127	30	2.191
GO:6694: steroid biosynthesis	0.000299	62	0.454	16	1.169
GO:16053: organic acid biosynthesis	0.000446	58	0.425	15	1.096
GO:46394: carboxylic acid biosynthesis	0.000446	58	0.425	15	1.096
GO:46483: heterocycle metabolism	0.000446	58	0.425	15	1.096
GO:6399: tRNA metabolism	0.000451	83	0.608	19	1.388
GO:46128: purine ribonucleoside metabolism	0.000462	5	0.0366	4	0.292
GO:42278: purine nucleoside metabolism	0.000462	5	0.0366	4	0.292
GO:43094: metabolic compound salvage	0.000462	5	0.0366	4	0.292
GO:43037: translation	0.000493	152	1.113	29	2.118
GO:30261: chromosome condensation	0.000543	12	0.0878	6	0.438
GO:7046: ribosome biogenesis	0.000572	132	0.966	26	1.899
GO:51169: nuclear transport	0.000658	92	0.673	20	1.461
GO:6606: protein import into nucleus	0.000667	54	0.395	14	1.023
GO:51170: nuclear import	0.000667	54	0.395	14	1.023
GO:16071: mRNA metabolism	0.000745	238	1.742	40	2.922
GO:6629: lipid metabolism	0.000858	481	3.521	70	5.113
GO:5975: carbohydrate metabolism	0.000898	375	2.745	57	4.164
GO:43412: biopolymer modification	0.000995	1522	11.14	188	13.73
GO:6397: mRNA processing	0.0011	212	1.552	36	2.63
GO:51225: spindle assembly	0.00128	6	0.0439	4	0.292
GO:51227: mitotic spindle assembly	0.00128	6	0.0439	4	0.292
GO:6081: aldehyde metabolism	0.00128	6	0.0439	4	0.292
GO:9119: ribonucleoside metabolism	0.00128	6	0.0439	4	0.292
GO:398: nuclear mRNA splicing, via spliceosome	0.00138	147	1.076	27	1.972
GO:375: RNA splicing, via transesterification reactions	0.00138	147	1.076	27	1.972
GO:377: RNA splicing, via transesterification reactions with bulged adenosine as nucleophile	0.00138	147	1.076	27	1.972
GO:8380: RNA splicing	0.00147	155	1.135	28	2.045
GO:6563: L-serine metabolism	0.00164	10	0.0732	5	0.365
GO:6413: translational initiation	0.00225	42	0.307	11	0.804
GO:6464: protein modification	0.0025	1479	10.83	180	13.15
GO:6610: ribosomal protein import into nucleus	0.00274	7	0.0512	4	0.292
GO:51329: interphase of mitotic cell cycle	0.00276	43	0.315	11	0.804
GO:51325: interphase	0.00276	43	0.315	11	0.804
GO:9127: purine nucleoside monophosphate biosynthesis	0.00276	11	0.0805	5	0.365
GO:9168: purine ribonucleoside monophosphate biosynthesis	0.00276	11	0.0805	5	0.365
GO:7076: mitotic chromosome condensation	0.00276	11	0.0805	5	0.365
GO:6997: nuclear organization and biogenesis	0.00276	11	0.0805	5	0.365
GO:9112: nucleobase metabolism	0.00331	16	0.117	6	0.438
GO:31570: DNA integrity checkpoint	0.00331	16	0.117	6	0.438
GO:59: protein import into nucleus, docking	0.00331	16	0.117	6	0.438
GO:9987: cellular process	0.00336	11661	85.35	1202	87.8
GO:45947: negative regulation of translational initiation	0.00372	4	0.0293	3	0.219
GO:6188: IMP biosynthesis	0.00372	4	0.0293	3	0.219
GO:6189: 'de novo' IMP biosynthesis	0.00372	4	0.0293	3	0.219
GO:46040: IMP metabolism	0.00372	4	0.0293	3	0.219
GO:7000: nucleolus organization and biogenesis	0.00372	4	0.0293	3	0.219
GO:6334: nucleosome assembly	0.00407	78	0.571	16	1.169
GO:9126: purine nucleoside monophosphate metabolism	0.00435	12	0.0878	5	0.365
GO:9167: purine ribonucleoside monophosphate metabolism	0.00435	12	0.0878	5	0.365
GO:9116: nucleoside metabolism	0.00441	22	0.161	7	0.511
GO:46209: nitric oxide metabolism	0.00469	17	0.124	6	0.438
GO:6809: nitric oxide biosynthesis	0.00469	17	0.124	6	0.438
GO:9890: negative regulation of biosynthesis	0.00469	17	0.124	6	0.438
GO:51186: cofactor metabolism	0.00476	191	1.398	31	2.264
GO:43414: biopolymer methylation	0.00484	46	0.337	11	0.804
GO:226: microtubule cytoskeleton organization and biogenesis	0.00488	59	0.432	13	0.95
GO:6793: phosphorus metabolism	0.00502	760	5.563	98	7.159
GO:6796: phosphate metabolism	0.00502	760	5.563	98	7.159
GO:6564: L-serine biosynthesis	0.00505	8	0.0586	4	0.292
GO:6013: mannose metabolism	0.00505	8	0.0586	4	0.292
GO:6144: purine base metabolism	0.00505	8	0.0586	4	0.292
GO:8202: steroid metabolism	0.00508	123	0.9	22	1.607
GO:31497: chromatin assembly	0.00592	88	0.644	17	1.242
GO:6790: sulfur metabolism	0.00656	61	0.446	13	0.95
GO:44262: cellular carbohydrate metabolism	0.00676	260	1.903	39	2.849
GO:6445: regulation of translation	0.00682	48	0.351	11	0.804
GO:42770: DNA damage response, signal transduction	0.00748	24	0.176	7	0.511
GO:9309: amine biosynthesis	0.00756	62	0.454	13	0.95
GO:44271: nitrogen compound biosynthesis	0.00756	62	0.454	13	0.95
GO:6807: nitrogen compound metabolism	0.00815	321	2.35	46	3.36
GO:6302: double-strand break repair	0.00837	9	0.0659	4	0.292
GO:16478: negative regulation of translation	0.0086	5	0.0366	3	0.219
GO:9303: rRNA transcription	0.0086	5	0.0366	3	0.219
GO:7094: mitotic spindle checkpoint	0.0086	5	0.0366	3	0.219
GO:31577: spindle checkpoint	0.0086	5	0.0366	3	0.219
GO:19318: hexose metabolism	0.00864	121	0.886	21	1.534
GO:8652: amino acid biosynthesis	0.0087	43	0.315	10	0.73
GO:31327: negative regulation of cellular biosynthesis	0.00927	14	0.102	5	0.365
GO:17148: negative regulation of protein biosynthesis	0.00927	14	0.102	5	0.365
GO:6310: DNA recombination	0.00928	37	0.271	9	0.657
GO:6338: chromatin remodeling	0.00928	37	0.271	9	0.657
GO:5996: monosaccharide metabolism	0.00948	122	0.893	21	1.534
GO:6690: icosanoid metabolism	0.00951	25	0.183	7	0.511
GO:8033: tRNA processing	0.00962	31	0.227	8	0.584
GO:45578: negative regulation of B cell differentiation	0.01	2	0.0146	2	0.146
GO:6428: isoleucyl-tRNA aminoacylation	0.01	2	0.0146	2	0.146
GO:6597: spermine biosynthesis	0.01	2	0.0146	2	0.146
GO:9241: polyisoprenoid biosynthesis	0.01	2	0.0146	2	0.146
GO:16114: terpenoid biosynthesis	0.01	2	0.0146	2	0.146
GO:16109: tetraterpenoid biosynthesis	0.01	2	0.0146	2	0.146
GO:16117: carotenoid biosynthesis	0.01	2	0.0146	2	0.146
GO:46246: terpene biosynthesis	0.01	2	0.0146	2	0.146
GO:83: G1/S-specific transcription in mitotic cell cycle	0.01	2	0.0146	2	0.146
GO:16108: tetraterpenoid metabolism	0.01	2	0.0146	2	0.146
GO:16116: carotenoid metabolism	0.01	2	0.0146	2	0.146
GO:46835: carbohydrate phosphorylation	0.01	2	0.0146	2	0.146
GO:31115: negative regulation of microtubule polymerization	0.01	2	0.0146	2	0.146
GO:42816: vitamin B6 metabolism	0.01	2	0.0146	2	0.146
GO:8614: pyridoxine metabolism	0.01	2	0.0146	2	0.146
GO:45839: negative regulation of mitosis	0.01	2	0.0146	2	0.146
GO:45841: negative regulation of mitotic metaphase/anaphase transition	0.01	2	0.0146	2	0.146
GO:84: S phase of mitotic cell cycle	0.01	2	0.0146	2	0.146
GO:51320: S phase	0.01	2	0.0146	2	0.146
GO:6468: protein amino acid phosphorylation	0.0113	569	4.165	74	5.405
GO:96: sulfur amino acid metabolism	0.0113	20	0.146	6	0.438
GO:46456: icosanoid biosynthesis	0.0113	20	0.146	6	0.438
GO:44272: sulfur compound biosynthesis	0.0119	26	0.19	7	0.511
GO:43450: alkene biosynthesis	0.0128	15	0.11	5	0.365
GO:77: DNA damage checkpoint	0.0128	15	0.11	5	0.365
GO:6476: protein amino acid deacetylation	0.0129	10	0.0732	4	0.292
GO:6284: base-excision repair	0.0129	10	0.0732	4	0.292
GO:9117: nucleotide metabolism	0.0132	189	1.383	29	2.118
GO:6417: regulation of protein biosynthesis	0.0141	96	0.703	17	1.242
GO:51649: establishment of cellular localization	0.0152	639	4.677	81	5.917
GO:51244: regulation of cellular physiological process	0.0158	2706	19.81	302	22.06
GO:6750: glutathione biosynthesis	0.0159	6	0.0439	3	0.219
GO:18105: peptidyl-serine phosphorylation	0.0159	6	0.0439	3	0.219
GO:18209: peptidyl-serine modification	0.0159	6	0.0439	3	0.219
GO:7088: regulation of mitosis	0.0171	16	0.117	5	0.365
GO:46907: intracellular transport	0.0175	634	4.641	80	5.844
GO:9889: regulation of biosynthesis	0.0177	106	0.776	18	1.315
GO:6767: water-soluble vitamin metabolism	0.0182	41	0.3	9	0.657
GO:6692: prostanoid metabolism	0.0186	11	0.0805	4	0.292
GO:6693: prostaglandin metabolism	0.0186	11	0.0805	4	0.292
GO:51641: cellular localization	0.0187	645	4.721	81	5.917
GO:43118: negative regulation of physiological process	0.0188	547	4.004	70	5.113
GO:31326: regulation of cellular biosynthesis	0.0206	100	0.732	17	1.242
GO:42168: heme metabolism	0.0222	17	0.124	5	0.365
GO:6778: porphyrin metabolism	0.0222	17	0.124	5	0.365
GO:50794: regulation of cellular process	0.0225	2851	20.87	315	23.01
GO:6306: DNA methylation	0.0227	23	0.168	6	0.438
GO:6305: DNA alkylation	0.0227	23	0.168	6	0.438
GO:16310: phosphorylation	0.0245	635	4.648	79	5.771
GO:50789: regulation of biological process	0.025	3089	22.61	339	24.76
GO:9070: serine family amino acid biosynthesis	0.0258	12	0.0878	4	0.292
GO:8299: isoprenoid biosynthesis	0.0258	12	0.0878	4	0.292
GO:18346: protein amino acid prenylation	0.0258	12	0.0878	4	0.292
GO:46457: prostanoid biosynthesis	0.0258	7	0.0512	3	0.219
GO:1516: prostaglandin biosynthesis	0.0258	7	0.0512	3	0.219
GO:51098: regulation of binding	0.0258	7	0.0512	3	0.219
GO:51243: negative regulation of cellular physiological process	0.0259	529	3.872	67	4.894
GO:6084: acetyl-CoA metabolism	0.0276	37	0.271	8	0.584
GO:19510: S-adenosylhomocysteine catabolism	0.0281	3	0.022	2	0.146
GO:6529: asparagine biosynthesis	0.0281	3	0.022	2	0.146
GO:6528: asparagine metabolism	0.0281	3	0.022	2	0.146
GO:6433: prolyl-tRNA aminoacylation	0.0281	3	0.022	2	0.146
GO:8295: spermidine biosynthesis	0.0281	3	0.022	2	0.146
GO:9113: purine base biosynthesis	0.0281	3	0.022	2	0.146
GO:6097: glyoxylate cycle	0.0281	3	0.022	2	0.146
GO:46785: microtubule polymerization	0.0281	3	0.022	2	0.146
GO:31113: regulation of microtubule polymerization	0.0281	3	0.022	2	0.146
GO:725: recombinational repair	0.0281	3	0.022	2	0.146
GO:724: double-strand break repair via homologous recombination	0.0281	3	0.022	2	0.146
GO:46487: glyoxylate metabolism	0.0281	3	0.022	2	0.146
GO:6353: transcription termination	0.0281	3	0.022	2	0.146
GO:9186: deoxyribonucleoside diphosphate metabolism	0.0281	3	0.022	2	0.146
GO:46498: S-adenosylhomocysteine metabolism	0.0281	3	0.022	2	0.146
GO:86: G2/M transition of mitotic cell cycle	0.0281	3	0.022	2	0.146
GO:7004: telomerase-dependent telomere maintenance	0.0281	3	0.022	2	0.146
GO:10224: response to UV-B	0.0281	3	0.022	2	0.146
GO:10225: response to UV-C	0.0281	3	0.022	2	0.146
GO:50791: regulation of physiological process	0.0282	2797	20.47	308	22.5
GO:30218: erythrocyte differentiation	0.0283	18	0.132	5	0.365
GO:6749: glutathione metabolism	0.0283	18	0.132	5	0.365
GO:46519: sphingoid metabolism	0.0283	18	0.132	5	0.365
GO:6470: protein amino acid dephosphorylation	0.0297	120	0.878	19	1.388
GO:1701: embryonic development (sensu Mammalia)	0.0316	52	0.381	10	0.73
GO:8286: insulin receptor signaling pathway	0.0336	25	0.183	6	0.438
GO:6350: transcription	0.0343	1936	14.17	217	15.85
GO:9067: aspartate family amino acid biosynthesis	0.0343	13	0.0952	4	0.292
GO:16311: dephosphorylation	0.0345	122	0.893	19	1.388
GO:910: cytokinesis	0.0354	19	0.139	5	0.365
GO:9308: amine metabolism	0.0355	299	2.189	40	2.922
GO:19748: secondary metabolism	0.036	32	0.234	7	0.511
GO:9165: nucleotide biosynthesis	0.0369	131	0.959	20	1.461
GO:45454: cell redox homeostasis	0.0382	8	0.0586	3	0.219
GO:6304: DNA modification	0.0401	26	0.19	6	0.438
GO:8283: cell proliferation	0.042	329	2.408	43	3.141
GO:15931: nucleobase, nucleoside, nucleotide and nucleic acid transport	0.0421	40	0.293	8	0.584
GO:6950: response to stress	0.0424	790	5.782	94	6.866
GO:9066: aspartate family amino acid metabolism	0.0443	14	0.102	4	0.292
GO:6732: coenzyme metabolism	0.0449	167	1.222	24	1.753
GO:6164: purine nucleotide biosynthesis	0.0454	78	0.571	13	0.95
GO:6766: vitamin metabolism	0.047	63	0.461	11	0.804
GO:6520: amino acid metabolism	0.048	202	1.479	28	2.045
GO:43009: embryonic development (sensu Vertebrata)	0.0496	79	0.578	13	0.95
